# Supplementary material for: Rapid ecological specialization despite constant population sizes
Source: PeerJ. 2019 Apr 19;7:e6476. doi: 10.7717/peerj.6476 (PMC6476403; doi:10.7717/peerj.6476)
Supplement: Data S1 [file peerj-07-6476-s001.txt]

##12S
#NEXUS 
Begin data;
 Dimensions ntax=29 nchar=593;
 Format datatype=dna missing=? gap=-;
 Matrix
Angola_B14201     AACTTACACATGCAAGTATCCTCATCCCAGTGAGAATGCCCTCCAGGTCAGTAAGACTAAAAGGAGCTGGTATCAAGCACACACCC-GTAGCTCACGACACCTTGCTTAACCACACCCCCACGGGATACAGCAGTGATAAAAATTAAGCCATAAACGAAAGTTTGACTAAGTTATGTT-AACTAGGGTTGGTAAATTTCGTGCCAGCCACCGCGGCCATACGATTAACCCAAGCTAACGGGAATACGGCGTAAAACGTGTTTAAGCACCACATCAAATAGAGTTAAATTTTAATTAAGCTGTAAAAAGCCATAATTATTGTAAAAATAAATGACGAAAGTGACTCTACAGTAGCTGATACACCATAGCTAAGACCCAAACTGGGATTAGATACCCCACTATGCTTAGCCCTAAACACAGATAATTATATAAACAAAATTATTCGCCAGAGTACTACTAGCAATAGCTTAAAACTCAAAGGACTTGGCGGTGCTTCATATCCCTCTAGAGGAGCCTGTTCTATAATCGATAAACCCCGATAAACCTCACCAATTCTTGCTAATACAGTCTATATACCGCCATCTTCAGCAAACC
B.taurus1         AACTTACACATGCAAGCATCTACACCCCAGTGAGAATGCCCTCTAGGTTATTAAAACTAAGAGGAGCTGGCATCAAGCACACACCCTGTAGCTCACGACGCCTTGCTTAACCACACCCC-ACGGGAAACAGCAGTGACAAAAATTAAGCCATAAACGAAAGTTTGACTAAGTTATATT-AATTAGGGTTGGTAAATCTCGTGCCAGCCACCGCGGTCATACGATTAACCCAAGCTAACAGGAGTACGGCGTAAAACGTGTTAAAGCACCATACCAAATAGGGTTAAATTCTAACTAAGCTGTAAAAAGCCATGATTAAAATAAAAATAAATGACGAAAGTGACCCTACAATAGCCGACGCACTATAGCTAAGACCCAAACTGGGATTAGATACCCCACTATGCTTAGCCCTAAACACAGATAATTACATAAACAAAATTATTCGCCAGAGTACTACTAGCAACAGCTTAAAACTCAAAGGACTTGGCGGTGCTTTATATCCTTCTAGAGGAGCCTGTTCTATAATCGATAAACCCCGATAAACCTCACCAATTCTTGCTAATACAGTCTATATACCGCCATCTTCAGCAAACC
LowerVolta_GH4850 AACTTACACATGCAAGCATCCACACCCCAGTGAGAATGCCCTTCAGGTCAATATGACTAAAAGGAGCTGGTATCAAGCACGCACTC-GTAGCTCACGACACCTTGCTTAACCACACCCCCACGGGAAACAGCAGTGACAGAAATTAAGCCATAAACGAAAGTTTGACTAAGTTATGTT-AACCAGGGTTGGTAAATTTCGTGCCAGCCACCGCGGCCATACGATTAACCCAAGCTAACAGGAGTACGGCGTAAAACGTGTCAAAGCGATGTGCCAAATAGAGTTAAATTATAATTAAGCTGTAAAAAGCCATAATTATTACAAAAATAAACAACGAAGGTAATTCTACAGCAGCTGACACACTAAAGCTAAGACCCAAACTGGGATTAGATACCCCACTATGCTTAGCCCTAAACATAGATAATTATGTAAACAAAATTATTCGCCAGAGTACTACTAGCAACAGCTTAAAACTCAAAGGACTTGGCGGTGCTTCATATCCTTCTAGAGGAGCCTGTTCTGTAATCGATAAACCCCGATAAACCTCACCAATTCTTGCTAATACAGTCTATATACCGCCATCTTCAGCAAACC
Luangwa_17002     AACTTACACATGCAAGTATCCTCATCCCAGTGAGAATGCCCTCCAGGTCAGTAAGACTAAAAGGAGCTGGTATCAAGCACACACCC-GTAGCTCACGACACCTTGCTTAACCACACCCCCACGGGATACAGCAGTGATAAAAATTAAGCTATAAACGAAAGTTTGACTAAGTTATGTT-AACTAGGGTTGGTAAATTTCGTGCCAGCCACCGCGGCCATACGATTAACCCAAGCTAACGGGAATACGGCGTAAAACGTGTTTAAGCACCACACCAAATAGAGTTAAATTTTAATTAAGCTGTAAAAAGCCATAATTATTGAAAAAATAAATAACGAAAGTGACTCTACAGTAGCTGACACACCATAGCTAAGACCCAAACTGGGATTAGATACCCCACTATGCTTAGCCCTAAACACAGATAATTATACAAACAAAATTATTCGCCAGAGTACTACTAGCAATAGCTTAAAACTCAAAGGACTTGGCGGTGCTTCATATCCCTCTAGAGGAGCCTGTTCTATAATCGATAAACCCCGATAAACCTCACCAATTCTTGCTAATACAGTCTATATACCGCCATCTTCAGCAAACC
Niger_L26342      AACTTACACATGCAAGCATCCACACCCCAGTGAGAATGCCCTTCAGGTCAATATGACTAAAAGGAGCTGGTATCAAGCACGCACTC-GTAGCTCACGACACCTTGCTTAACCACACCCCCACGGGAAACAGCAGTGACAGAAATTAAGCCATAAACGAAAGTTTGACTAAGTTATGTT-AACCAGGGTTGGTAAATTTCGTGCCAGCCACCGCGGCCATACGATTAACCCAAGCTAACAGGAGTACGGCGTAAAACGTGTCAAAGCGATGTGCCAAATAGAGTTAAATTATAATTAAGCTGTAAAAAGCCATAATTATTATAAAAATAAACAACGAAGGTAATTCTACAGCAGCTGACACACTAAAGCTAAGACCCAAACTGGGATTAGATACCCCACTATGCTTAGCCCTAAACATAGATAATTATGTAAACAAAATTATTCGCCAGAGTACTACTAGCAACAGCTTAAAACTCAAAGGACTTGGCGGTGCTTCATATCCTTCTAGAGGAGCCTGTTCTGTAATCGATAAACCCCGATAAACCTCACCAATTCTTGCTAATACAGTCTATATACCGCCATCTTCAGCAAACC
delame2		  AACTTACACATGCAAGCATCCTCATCCCAGTGAGAATGCCCTCCAGGTCAATAAGACTAAGAGGAGCTGGTATCAAGCACACACTC-GTAGCTCACGACACCTTGCTTAACCACACCCCCACGGGAAACAGCAGTGATAAAAATTAAGCCATAAACGAAAGTTTGACTAAGTTATGTT-AATTAGGGTTGGTAAATTTCGTGCCAGCCACCGCGGCCATACGATTAACCCAAGCTAACAGGAATACGGCGTAAAACGTGTTTAAGCACCACACCAAATAGAGTTAAATTTTAATTAAGCTGTAAAAAGCCATAATTACTGTAAAAATAAATAACGAAAGTGACTCTACAACAGCTGACACACCATAGCTAAGACCCAAACTGGGATTAGATACCCCACTATGCTTAGCCCTAAACACAGATAATTATATAAACAAAATTATTCGCCAGAGTACTACTAGCAATAGCTTAAAACTCAAAGGACTTGGCGGTGCTTCATATCCCTCTAGAGGAGCCTGTTCTATAATCGATAAACCCCGATAAACCTCACCAATTCTTGCTAATACAGTCTATATACCGCCATCTTCAGCAAACC
T.scriptus2       AACTTACACATGCAAGTATCCTCATCCCAGTGAGAATGCCCTCCAGGTCAGTAAGACTAAAAGGAGCTGGTATCAAGCACACACCC-GTAGCTCATGACACCTTGCTTAACCACACCCCCACGGGATACAGCAGTGATAAAAATTAAGCTATAAACGAAAGTTTGACTAAGTTATGTTTAACTAGGGTTGGTAAATTTCGTGCCAGCCACCGCGGCCATACGATTAACCCAAGCTAACGGGAATACGGCGTAAAACGTGTTTAAGCACCACACCAAATAGAGTTAAATTTTAATTAAGCTGTAAAAAGCCATAATTACTGAAAAAATAAATAACGAAAGTGACTCTACAATAGCTGATACACCATAGCTAAGACCCAAACTGGGATTAGATACCCCACTATGCTTAGCCCTAAACACAGATAATTATACAAACAAAATTATTCGCCAGAGTACTACTAGCAATAGCTTAAAACTCAAAGGACTTGGCGGTGCTTCATATCCCTCTAGAGGAGCCTGTTCTATAATCGATAAACCCCGATAAACCTCACCAATTCTTGCTAATACAGTCTATATACCGCCATCTTCAGCAAACC
UpperVolta_GH6336 AACTTACACATGCAAGCATCCACACCCCAGTGAGAATGCCCTTCAGGTCAATATGACTAAAAGGAGCTGGTATCAAGCACGCACTC-GTAGCTCACGACACCTTGCTTAACCACACCCCCACGGGAAACAGCAGTGACAGAAATTAAGCCATAAACGAAAGTTTGACTAAGTTATGTT-AACCAGGGTTGGTAAATTTCGTGCCAGCCACCGCGGCCATACGATTAACCCAAGCTAACAGGAGTACGGCGTAAAACGTGTCAAAGCGATGTGCCAAATAGAGTTAAATTATAATTAAGCTGTAAAAAGCCATAATTATTATAAAAATAAACAACGAAGGTAATTCTACAACAGCTGACACACTAAAGCTAAGACCCAAACTGGGATTAGATACCCCACTATGCTTAGCCCTAAACATAGATAATTATGTAAACAAAATTATTCGCCAGAGTACTACTAGCAACAGCTTAAAACTCAAAGGACTTGGCGGTGCTTCATATCCTTCTAGAGGAGCCTGTTCTGTAATCGATAAACCCCGATAAACCTCACCAATTCTTGCTAATACAGTCTATATACCGCCATCTTCAGCAAACC
Zambezi_TE8       AACTTACACATGCAAGTATCCTCATCCCAGTGAGAATGCCCTCCAGGTCAGTAAGACTAAAAGGAGCTGGTATCAAGCACACACCC-GTAGCTCACGACACCTTGCTTAACCACACCCCCACGGGATACAGCAGTGATAAAAATTAAGCTATAAACGAAAGTTTGACTAAGTTATGTT-AACTAGGGTTGGTAAATTTCGTGCCAGCCACCGCGGCCATACGATTAACCCAAGCTAACGGGAATACGGCGTAAAACGTGTTTAAGCACCACACCAAATAGAGTTAAATTTTAATTAAGCTGTAAAAAGCCATAATTATTGAAAAAATAAATAACGAAAGTGACTCTACAGTAGCTGACACACCATAGCTAAGACCCAAACTGGGATTAGATACCCCACTATGCTTAGCCCTAAACACAGATAATTATACAAACAAAATTATTCGCCAGAGTACTACTAGCAATAGCTTAAAACTCAAAGGACTTGGCGGTGCTTCATATCCCTCTAGAGGAGCCTGTTCTATAATCGATAAACCCCGATAAACCTCACCAATTCTTGCTAATACAGTCTATATACCGCCATCTTCAGCAAACC
Zambezi_Z06       AACTTACACATGCAAGTATCCTCATCCCAGTGAGAATGCCCTCCAGGTCAGTAAGACTAAAAGGAGCTGGTATCAAGCACACACCC-GTAGCTCACGACACCTTGCTTAACCACACCCCCACGGGATACAGCAGTGATAAAAATTAAGCTATAAACGAAAGTTTGACTAAGTTATGTT-AACTAGGGTTGGTAAATTTCGTGCCAGCCACCGCGGCCATACGATTAACCCAAGCTAACGGGAATACGGCGTAAAACGTGTTTAAGCACCACACCAAATAGAGTTAAATTTTAATTAAGCTGTAAAAAGCCATAATTATTGAAAAAATAAATAACGAAAGTGACTCTACAGTAGCTGACACACCATAGCTAAGACCCAAACTGGGATTAGATACCCCACTATGCTTAGCCCTAAACACAGATAATTATACAAACAAAATTATTCGCCAGAGTACTACTAGCAATAGCTTAAAACTCAAAGGACTTGGCGGTGCTTCATATCCCTCTAGAGGAGCCTGTTCTATAATCGATAAACCCCGATAAACCTCACCAATTCTTGCTAATACAGTCTATATACCGCCATCTTCAGCAAACC
barkeri_S27       AACTTACACATGCAAGTATCCTCATCCCAGTGAGAATGCCCTCTAGGTCAGTAAGACTAAAAGGAGCTGGTATCAAGCACACACCC-GTAGCTCACGACACCTTGCTTAACCACACCCCCACGGGATACAGCAGTGATAAAAATTAAGCTATAAACGAAAGTTTGACTAAGTTATGTT-AACTAGGGTTGGTAAATTTCGTGCCAGCCACCGCGGCCATACGATTAACCCAAGCTAACGGGAATACGGCGTAAAGCGTGTTTAAGCACCACACCAAATAGAGTTAAATTTTAATTAAGCTGTAAAAAGCCATAATTATTGAAAAAATAAATAACGAAAGTGACTCTACAGTAGCTGACACACCATAGCTAAGACCCAAACTGGGATTAGATACCCCACTATGCTTAGCCCTAAACACAGATAATTATACAAACAAAATTATTCGCCAGAGTACTACTAGCAATAGCTTAAAACTCAAAGGACTTGGCGGTGCTTCATATCCCTCTAGAGGAGCCTGTTCTATAATCGATAAACCCCGATAAACCTCACCAATTCTTGCTAATACAGTCTATATACCGCCATCTTCAGCAAACC
bor_NN116         AACTTACACATGCAAGCATCCACACCCCAGTGAGAATGCCCTCCAGGTCAATATGACTAAAAGGAGCTGGTATCAAGCACGCACTC-GTAGCTCACGACACCTTGCTTAACCACACCCCCACGGGAAACAGCAGTGATAGAAATTAAGCCATAAACGAAAGTTTGACTAAGTTATGTT-AACTAGGGTTGGTAAATTTCGTGCCAGCCACCGCGGCCATACGATTAACCCAAGCTAACAGGAGTACGGCGTAAAACGTGTCAAAGCGATTCACCAAATAGAGTTAAATTATAATTAAGCTGTAAAAAGCCATAATTATTATGAAAATAAACAACGAAGGTAATTCTACAGCAGCTGACACACTAAAGCTAAGACCCAAACTGGGATTAGATACCCCACTATGCTTAGCCCTAAACATAGATAGTTACGTAAACAAAATTATTCGCCAGAGTACTACTAGCAACAGCTTAAAACTCAAAGGACTTGGCGGTGCTTCATATCCTTCTAGAGGAGCCTGTTCTGTAATCGATAAACCCCGATAAACCTCACCAATTCTTGCTAATACAGTCTATATACCGCCATCTTCAGCAAACC
dama_C159         AACTTACACATGCAAGTATCCTCATCCCAGTGAGAATGCCCTCTAGGTCAGTAAGACTAAAAGGAGCTGGTATCAAGCACACACCC-GTAGCTCACGACACCTTGCTTAACCACACCCCCACGGGATACAGCAGTGATAAAAATTAAGCTATAAACGAAAGTTTGACTAAGTTATGTT-AACTAGGGTTGGTAAATTTCGTGCCAGCCACCGCGGCCATACGATTAACCCAAGCTAACGGGAGTACGGCGTAAAGCGTGTTTAAGCACCACACCAAATAGAGTTAAATTTTAATTAAGCTGTAAAAAGCCATAATTATTGAAAAAATAAATAACGAAAGTGACTCTACAATAGCTGACACACCATAGCTAAGACCCAAACTGGGATTAGATACCCCACTATGCTTAGCCCTAAACACAGATAATTATACAAACAAAATTATTCGCCAGAGTACTACTAGCAATAGCTTAAAACTCAAAGGACTTGGCGGTGCTTCATATCCCTCTAGAGGAGCCTGTTCTATAATCGATAAACCCCGATAAACCTCACCAATTCTTGCTAATACAGTCTATATACCGCCATCTTCAGCAAACC
decula_DDF1       AACTTACACATGCAAGCATCCACACCCCAGTGAGAATGCCCTCCAGGTCAATATGACTAAAAGGAGCTGGTATCAAGCACGCACTC-GTAGCTCACGACACCTTGCTTAACCACACCCCCACGGGAAACAGCAGTGATAGAAATTAAGCCATAAACGAAAGTTTGACTAAGTTATATT-AACTAGGGTTGGTAAATTTCGTGCCAGCCACCGCGGCCATACGATTAACCCAAGCTAACAGGAGTACGGCGTAAAACGTGTCAAAGCGATTCACCAAATAGAGTTAAATTATAATTAAGCTGTAAAAAGCCATAATTATTATAAAAATAAACAACGAAGGTAATTCTATAGCAGCTGACACACTAAAGCTAAGACCCAAACTGGGATTAGATACCCCACTATGCTTAGCCCTAAACATAGATAGTTACGTAAACAAAATTATTCGCCAGAGTACTACTAGCAACAGCTTAAAACTCAAAGGACTTGGCGGTGCTTCATATCCTTCTAGAGGAGCCTGTTCTGTAATCGATAAACCCCGATAAACCTCACCAATTCTTGCTAATACAGTCTATATACCGCCATCTTCAGCAAACC
decula_DDF2       AACTTACACATGCAAGCATCCACACCCCAGTGAGAATGCCCTCCAGGTCAATATGACTAAAAGGAGCTGGTATCAAGCACGCACTC-GTAGCTCACGACACCTTGCTTAACCACACCCCCACGGGAAACAGCAGTGATAGAAATTAAGCCATAAACGAAAGTTTGACTAAGTTATATT-AACTAGGGTTGGTAAATTTCGTGCCAGCCACCGCGGCCATACGATTAACCCAAGCTAACAGGAGTACGGCGTAAAACGTGTCAAAGCGATTCACCAAATAGAGTTAAATTATAATTAAGCTGTAAAAAGCCATAATTATTATAAAAATAAACAACGAAGGTAATTCTATAGCAGCTGACACACTAAAGCTAAGACCCAAACTGGGATTAGATACCCCACTATGCTTAGCCCTAAACATAGATAGTTACGTAAACAAAATTATTCGCCAGAGTACTACTAGCAACAGCTTAAAACTCAAAGGACTTGGCGGTGCTTCATATCCTTCTAGAGGAGCCTGTTCTGTAATCGATAAACCCCGATAAACCTCACCAATTCTTGCTAATACAGTCTATATACCGCCATCTTCAGCAAACC
dianae_C329       AACTTACACATGCAAGTATCCTCATCCCAGTGAGAATGCCCTCCAGGTCAGTAAGACTAAAAGGAGCTGGTATCAAGCACACACCC-GTAGCTCACGACACCTTGCTTAACCACACCCCCACGGGATACAGCAGTGATAAAAATTAAGCTATAAACGAAAGTTTGACTAAGTTATGTT-AACTAGGGTTGGTAAATTTCGTGCCAGCCACCGCGGCCATACGATTAACCCAAGCTAACGGGAATACGGCGTAAAGCGTGTTTAAGCACCACACCAAATAGAGTTAAATTTTAATTAAGCTGTAAAAAGCCATAATTATTGAAAAAATAAATAACGAAAGTGACTCTACAATAGCTGACACACCATAGCTAAGACCCAAACTGGGATTAGATACCCCACTATGCTTAGCCCTAAACACAGATAATTATACAAACAAAATTATTCGCCAGAGTACTACTAGCAATAGCTTAAAACTCAAAGGACTTGGCGGTGCTTCATATCCCTCTAGAGGAGCCTGTTCTATAATCGATAAACCCCGATAAACCTCACCAATTCTTGCTAATACAGTCTATATACCGCCATCTTCAGCAAACC
dodingae_U368     AACTTACACATGCAAGCATCCACACCCCAGTGAGAATGCCCTCCAGGTCAATATGACTAAAAGGAGCTGGTATCAAGCACGCACTC-GTAGCTCACGACACCTTGCTTAACCACACCCCCACGGGAAACAGCAGTGATAGAAATTAAGCCATAAACGAAAGTTTGACTAAGTTATGTT-AACTAGGGTTGGTAAATTTCGTGCCAGCCACCGCGGCCATACGATTAACCCAAGCTAACAGGAGTACGGCGTAAAACGTGTCAAAGCGATTCACCAAATAGAGTTAAATTATAATTAAGCTGTAAAAAGCCATAATTATTATAAAAATAAACAACGAAGGTAATTCTACAGCAGCTGACACACTAAAGCTAAGACCCAAACTGGGATTAGATACCCCACTATGCTTAGCCCTAAACATAGATAATTACGTAAACAAAATTATTCGCCAGAGTACTACTAGCAACAGCTTAAAACTCAAAGGACTTGGCGGTGCTTCATATCCTTCTAGAGGAGCCTGTTCTGTAATCGATAAACCCCGATAAACCTCACCAATTCTTGCTAATACAGTCTATATACCGCCATCTTCAGCAAACC
fasciatus1_J34    AACTTACACATGCAAGTATCCTCATCCCAGTGAGAATGCCCTCCAGGTCAGTAAGACTAAAAGGAGCTGGTATCAAGCACACACCC-GTAGCTCATGACACCTTGCTTAACCACACCCCCACGGGATACAGCAGTGATAAAAATTAAGCTATAAACGAAAGTTTGACTAAGTTATGTTTAACTAGGGTTGGTAAATTTCGTGCCAGCCACCGCGGCCATACGATTAACCCAAGCTAACGGGAATACGGCGTAAAACGTGTTTAAGCACCACACCAAATAGAGTTAAATTTTAATTAAGCTGTAAAAAGCCATAATTATTGAAAAAATAAATAACGAAAGTGACTCTACAGTAGCTGATACACCATAGCTAAGACCCAAACTGGGATTAGATACCCCACTATGCTTAGCCCTAAACACAGATAATTATACAAACAAAATTATTCGCCAGAGTACTACTAGCAATAGCTTAAAACTCAAAGGACTTGGCGGTGCTTCATATCCCTCTAGAGGAGCCTGTTCTATAATCGATAAACCCCGATAAACCTCACCAATTCTTGCTAATACAGTCTATATACCGCCATCTTCAGCAAACC
fasciatus2_J14    AACTTACACATGCAAGTATCCTCATCCCAGTGAGAATGCCCTCCAGGTCAGTAAGACTAAAAGGAGCTGGTATCAAGCACACACCC-GTAGCTCACGACACCTTGCTTAACCACACCCCCACGGGATACAGCAGTGATAAAAATTAAGCTATAAACGAAAGTTTGACTAAGTTATGTT-AACTAGGGTTGGTAAATTTCGTGCCAGCCACCGCGGCCATACGATTAACCCAAGCTAACGGGAATACGGCGTAAAATGTGTTTAAGCACCACACCAAATAGAGTTAAATTTTAATTAAGCTGTAAAAAGCCATAATTATTGAAAAAATAAATAACGAAAGTGACTCTACAGTAGCTGATACACCATAGCTAAGACCCAAACTGGGATTAGATACCCCACTATGCTTAGCCCTAAACACAGATAATTATACAAACAAAATTATTCGCCAGAGTACTACTAGCAATAGCTTAAAACTCAAAGGACTTGGCGGTGCTTCATATCCCTCTAGAGGAGCCTGTTCTATAATCGATAAACCCCGATAAACCTCACCAATTCTTGCTAATACAGTCTATATACCGCCATCTTCAGCAAACC
delame1           AACTTACACATGCAAGTATCCTCATCCCAGTGAGAATGCCCTCCAGGTCAGTAAGACTAAAAGGAGCTGGTATCAAGCACACACCC-GTAGCTCATGACACCTTGCTTAACCACACCCCCACGGGATACAGCAGTGATAAAAATTAAGCTATAAACGAAAGTTTGACTAAGTTATGTTTAACTAGGGTTGGTAAATTTCGTGCCAGCCACCGCGGCCATACGATTAACCCAAGCTAACGGGAATACGGCGTAAAACGTGTTTAAGCACCACACCAAATAGAGTTAAATTTTAATTAAGCTGTAAAAAGCCATAATTACTGAAAAAATAAATAACGAAAGTGACTCTACAATAGCTGATACACCATAGCTAAGACCCAAACTGGGATTAGATACCCCACTATGCTTAGCCCTAAACACAGATAATTATACAAACAAAATTATTCGCCAGAGTACTACTAGCAATAGCTTAAAACTCAAAGGACTTGGCGGTGCTTCATATCCCTCTAGAGGAGCCTGTTCTATAATCGATAAACCCCGATAAACCTCACCAATTCTTGCTAATACAGTCTATATACCGCCATCTTCAGCAAACC
massaicus_Z10     AACTTACACATGCAAGTATCCTCATCCCAGTGAGAATGCCCTCCAGGTCAGTAAGACTAAAAGGAGCTGGTATCAAGCACACACCC-GTAGCTCATGACACCTTGCTTAACCACACCCCCACGGGATACAGCAGTGATAAAAATTAAGCTATAAACGAAAGTTTGACTAAGTTATGTTTAACTAGGGTTGGTAAATTTCGTGCCAGCCACCGCGGCCATACGATTAACCCAAGCTAACGGGAATACGGCGTAAAACGTGTTTAAGCACCACACCAAATAGAGTTAAATTTTAATTAAGCTGTAAAAAGCCATAATTATTGAAAAAATAAATAACGAAAGTGACTCTACAGTAGCTGATACACCATAGCTAAGACCCAAACTGGGATTAGATACCCCACTATGCTTAGCCCTAAACACAGATAATTATACAAACAAAATTATTCGCCAGAGTACTACTAGCAATAGCTTAAAACTCAAAGGACTTGGCGGTGCTTCATATCCCTCTAGAGGAGCCTGTTCTATAATCGATAAACCCCGATAAACCTCACCAATTCTTGCTAATACAGTCTATATACCGCCATCTTCAGCAAACC
meneliki_AII30    AATTTACACATGCAAGTATCCTCATCCCAGTGAGAATGCCCTCCAGGTCAATAAGACTAAAAGGAGCGGGTATCAAGCACACACCC-GTAGCTCACGACACCTTGCTTAACCACGCCCCCACGGGATACAGCAGTGATAAAAATTAAGCTATAAACGAAAGTTTGACTAAGTTATGTT-AACTAGGGTTGGTAAATTTCGTGCCAGCCACCGCGGCCATACGATTAACCCAAGCTAACGGGAATACGGCGTAAAACGTGTTTAAGCACCACACCAAATAGAGTTAAATTTTAATTAAGCTGTAAAAAGCCATAATTATTGAAAAAATAAATAACGAAAGTGACTCTACAGTAGCTGATACACCATAGCTAAGACCCAAACTGGGATTAGATACCCCACTATGCTTAGCCCTAAACACAGATAATTATACAAACAAAATTATTCGCCAGAGTACTACTAGCAATAGCTTAAAACTCAAAGGACTTGGCGGTGCTTCATATCCCTCTAGAGGAGCCTGTTCTATAATCGATAAACCCCGATAAACCTCACCAATTCTTGCTAATACAGTCTATATACCGCCATCTTCAGCAAACC
meneliki_AII56    AATTTACACATGCAAGTATCCTCATCCCAGTGAGAATGCCCTCCAGGTCAATAAGACTAAAAGGAGCGGGTATCAAGCACACACCC-GTAGCTCACGACACCTTGCTTAACCACGCCCCCACGGGATACAGCAGTGATAAAAATTAAGCTATAAACGAAAGTTTGACTAAGTTATGTT-AACTAGGGTTGGTAAATTTCGTGCCAGCCACCGCGGCCATACGATTAACCCAAGCTAACGGGAATACGGCGTAAAACGTGTTTAAGCACCACACCAAATAGAGTTAAATTTTAATTAAGCTGTAAAAAGCCATAATTATTGAAAAAATAAATAACGAAAGTGACTCTACAGTAGCTGATACACCATAGCTAAGACCCAAACTGGGATTAGATACCCCACTATGCTTAGCCCTAAACACAGATAATTATACAAACAAAATTATTCGCCAGAGTACTACTAGCAATAGCTTAAAACTCAAAGGACTTGGCGGTGCTTCATATCCCTCTAGAGGAGCCTGTTCTATAATCGATAAACCCCGATAAACCTCACCAATTCTTGCTAATACAGTCTATATACCGCCATCTTCAGCAAACC
ornatus_Z07       AACTTACACATGCAAGTATCCTCATCCCAGTGAGAATGCCCTCCAGGTCAGTAAGACTAAAAGGAGCTGGTATCAAGCACACACCC-GTAGCTCACGACACCTTGCTTAACCACACCCCCACGGGATACAGCAGTGATAAAAATTAAGCCATAAACGAAAGTTTGACTAAGTTATGTT-AACTAGGGTTGGTAAATTTCGTGCCAGCCACCGCGGCCATACGATTAACCCAAGCTAACGGGAACACGGCGTAAAACGTGTTTAAGCACCACACCAAATAGAGTTAAATTTTAATTAAGCTGTAAAAAGCCATAATTATTGTAAAAATAAATGACGAAAGTGACTCTACAGTAGCTGACACACCATAGCTAAGACCCAAACTGGGATTAGATACCCCACTATGCTTAGCCCTAAACACAGATAATTATATAAACAAAATTATTCGCCAGAGTACTACTAGCAATAGCTTAAAACTCAAAGGACTTGGCGGTGCTTCATATCCCTCTAGAGGAGCCTGTTCTATAATCGATAAACCCCGATAAACCTCACCAATTCTTGCTAATACAGTCTATATACCGCCATCTTCAGCAAACC
phaleratus_17820  AACTTACACATGCAAGCATCCACACCCCAGTGAGAATGCCCTTCAGGTCAATATGACTAAAAGGAGCTGGTATCAAGCACACACTC-GTAGCTCACGACACCTTGCTTAACCACACCCCCACGGGAAACAGCAGTGACAGAAATTAAGCCATAAACGAAAGTTTGACTAAGTTATGTT-AACCAGGGTTGGTAAATTTCGTGCCAGCCACCGCGGCCATACGATTAACCCAAGCTAACAGGAGTACGGCGTAAAACGTGTCAAAGCGATGTGCCAAATAGAGTTAAATTATAATTAAGCTGTAAAAAGCCATAATTATTATAAAAATAAACAACGAAGGTAATTCTACAGCAGCTGACACACTAAAGCTAAGACCCAAACTGGGATTAGATACCCCACTATGCTTAGCCCTAAACATAGATAATTATGTAAACAAAATTATTCGCCAGAGTACTACTAGCAACAGCTTAAAACTCAAAGGACTTGGCGGTGCTTCATATCCTTCTAGAGGAGCCTGTTCTGTAATCGATAAACCCCGATAAACCTCACCAATTCTTGCTAATACAGTCTATATACCGCCATCTTCAGCAAACC
roualeyni_L12     AACTTACACATGCAAGTATCCTCATCCCAGTGAGAATGCCCTCCAGGTCAGTAAGACTAAAAGGAGCTGGTATCAAGCACACACCC-GTAGCTCACGACACCTTGCTTAACCACACCCCCACGGGATACAGCAGTGATAAAAATTAAGCTATAAACGAAAGTTTGACTAAGTTATGTT-AACTAGGGTTGGTAAATTTCGTGCCAGCCACCGCGGCCATACGATTAACCCAAGCTAACGGGAATACGGCGTAAAACGTGTTTAAGCACCACACCAAATAGAGTTAAATTTTAATTAAGCTGTAAAAAGCCATAATTATTGAAAAAATAAACAACGAAAGTGACTCTACAGCAGCTGATACACCATAGCTAAGACCCAAACTGGGATTAGATACCCCACTATGCTTAGCCCTAAACACAGATAATTATACAAACAAAATTATTCGCCAGAGTACTACTAGCAATAGCTTAAAACTCAAAGGACTTGGCGGTGCTTCATATCCCTCTAGAGGAGCCTGTTCTATAATCGATAAACCCCGATAAACCTCACCAATTCTTGCTAATACAGTCTATATACCGCCATCTTCAGCAAACC
sylvaticus_EC04   AACTTACACATGCAAGTATCCTCATCCCAGTGAGAATGCCCTCCAGGTCAGTAAGACTAAAAGGAGCTGGTATCAAGCACACACCC-GTAGCTCACGACACCTTGCTTAGCCACACCCCCACGGGATACAGCAGTGATAAAAATTAAGCTATAAACGAAAGTTTGACTAAGTTATGTT-AACTAGGGTTGGTAAATTTCGTGCCAGCCACCGCGGCCATACGATTAACCCAAGCTAACGGGAATACGGCGTAAAACGTGTTTAAGCACCACACCAAATAGAGTTAAATTTTAATTAAGCTGTAAAAAGCCATAATTACTGAAAAAATAAATAACGAAAGTGACTCTACAGTAGCTGATACACCATAGCTAAGACCCAAACTGGGATTAGATACCCCACTATGCTTAGCCCTAAACACAGATAATTATATAAACAAAATTATTCGCCAGAGTACTACTAGCAATAGCTTAAAACTCAAAGGACTTGGCGGTGCTTCATATCCCTCTAGAGGAGCCTGTTCTATAATCGATAAACCCCGATAAACCTCACCAATTCTTGCTAATACAGTCTATATACCGCCATCTTCAGCAAACC
scriptus_SL       AACTTACACATGCAAGCATCCACACCCCAGTGAGAATGCCCTTCAGGTCAACATGACTAAAAGGAGCTGGCATCAAGCACACACTC-GTAGCTCACGACGCCTTGCTTAACCACACCCCCACGGGAAACAGCAGTGACAGAAATTAAGCCATAAACGAAAGTTTGACTAAGTTATGTT-AACCAGGGTTGGTAAATTTCGTGCCAGCCACCGCGGCCATACGATTAACCCAAGCTAACAGGAGTACGGCGTAAAACGTGTCAAAGCGATACACCAAATAGAGTTAAATTATAATTAAGCTGTAAAAAGCCATAATTATTATAAAAATAAACAACGAAGGTAATTCTACAACAGCTGACACACTAAAGCTAAGACCCAAACTGGGATTAGATACCCCACTATGCTTAGCCCTAAACATAGATAATTATGTAAACAAAATTATTCGCCAGAGTACTACTAGCAACAGCTTAAAACTCAAAGGACTTGGCGGTGCTTCATATCCTTCTAGAGGAGCCTGTTCTGTAATCGATAAACCCCGATAAACCTCACCAATTCTTGCTAATACAGTCTATATACCGCCATCTTCAGCAAACC
LKudu1	          AACTTACACATGCAAGCATCCACATCCCAGTGAGAATGCCCTCCAGGTCAACAAGACTAAGAGGAGCTGGTATCAAGCACACACTC-GTAGCTCACGACACCTTGCTTAACCACACCCCCACGGGAAACAGCAGTGATAAAAATTAAGCCATAAACGAAAGTTTGACTAAGTTATGTT-AATTAGGGTTGGTAAATTTCGTGCCAGCCACCGCGGCCATACGATTAACCCAAGCTAACAGGAATACGGCGTAAAACGTGTTTAAGCACCACACCAAATAGAGTTAAATTTTAATTAAGCTGTAAAAAGCCATAATTATTGTAAAAATAAATAACGAAAGTGACTCTACAACAGCTGACACACCATAGCTAAGACCCAAACTGGGATTAGATACCCCACTATGCTTAGCCCTAAACACAGATAATTATATAAACAAAATTATTCGCCAGAGTACTACTAGCAATAGCTTAAAACTCAAAGGACTTGGCGGTGCTTCATATCCCTCTAGAGGAGCCTGTTCTATAATCGATAAACCCCGATAAACCTCACCAATTCTTGCTAATACAGTCTATATACCGCCATCTTCAGCAAACC
;
END;

##16S
#NEXUS

BEGIN DATA;
	DIMENSIONS  NTAX=29 NCHAR=347;
	FORMAT DATATYPE = DNA GAP = - MISSING = ?;
	MATRIX
	Angola_B14201      CATTTGTTCTCTAAATAAGGACTTGTATGAATGGCCACACGAGGGTTTTACTGTCTCTTACTTCCAATCAGTGAAATTGACCTCCCCGTGAAGAGGCGGGGATGAACTAATAAGACGAGAAGACCCTATGGAGCTTTAACTAACCAATTCAGAGAAAACATAATAA-ATCACTCAAGAAATAACAATATTTTCTCATGAGC-TGGCAGTTTCGGTTGGGGTGACCTCGGAGAATAAAAAATCCTCCGAACGATTCTAAAGACTAGACCTACAAGTCAAATCACTCAATCGCTTATTGATCCAAAAA-ATTGATCAACGGAACAAGTTACCCTAGGGATAACAGCGCA
	B.taurus1          CATTTGTTCTCTAAATAAGGACTTGTATGAATGGCCGCACGAGGGTTTTACTGTCTCTTACTTCCAATCAGTGAAATTGACCTTCCCGTGAAGAGGCGGGAATGCACAAATAAGACGAGAAGACCCTATGGAGCTTTACCTAACCAACCCAAAGAGAA-TAGATTTAACCATT-AAGGAATAACAACAATCTC-CATGAGT-TGGTAGTTTCGGTTGGGGTGACCTCGGAGAATAAAAAATCCTCCGAGCGATTTTAAAGACTAGACCCACAAGTCAAATCACTCTATCGCTCATTGATCCAAAAA-CTTGATCAACGGAACAAGTTACCCTAGGGATAACAGCGCA
	LowerVolta_GH4850  CACTTGTTCTCTAAATAAGGACTTGTATGAATGGCCACACGAGGGTTTTACTGTCTCTTACTTCCAATCAGTGAAATTGACCTCCCCGTGAAGAGGCGGGAATAAATTAATAAGACGAGAAGACCCTATGGAGCTTTAACTAACCAATCCAAAGAAAACAGACTAA-ATAACTCAGGAAATAACAACGTCTTCTTATGATT-TGACAGTTTCGGTTGGGGTGACCTCGGAGAATAAAAAATCCTCCGAACGATTTTAAAGACTAGACCTACAAGTCAAATCACTCAATCGCTCATTGATCCAAAAA-CTTGATCAACGGAACAAGTTACCCTAGGGATAACAGCGCA
	Luangwa_17002      CATTTGTTCTCTAAATAAGGACTTGTATGAATGGCCACACGAGGGTTTTACTGTCTCTTACTTCCAATCAGTGAAATTGACCTCCCCGTGAAGAGGCGGGGATAAGCTAATAAGACGAGAAGACCCTATGGAGCTTTAACTAACCAATTCAAAGAAAACATAACAA-ATCACCCAAGAAATAACAATATTTTCTCATGAAT-TGGCAGTTTCGGTTGGGGTGACCTCGGAGAATAAAAAATCCTCCGAACGATTCTAAAAACTAGACCCACAAGTCAAATCACTCAATCGCTTATTGATCCAAAAAATTTGATCAACGGAACAAGTTACCCTAGGGATAACAGCGCA
	Niger_L26342       CACTTGTTCTCTAAATAAGGACTTGTATGAATGGCCACACGAGGGTTTTACTGTCTCTTACTTCCAATCAGTGAAATTGACCTCCCCGTGAAGAGGCGGGAATAAATTAATAAGACGAGAAGACCCTATGGAGCTTTAACTAACCAATCCAAAGAAAACAGACTAA-ATAACTCAGGAAATAACAACGTCTTCTTATGATT-TGACAGTTTCGGTTGGGGTGACCTCGGAGAATAAAAAATCCTCCGAACGATTTTAAAGACTAGACCTACAAGTCAAATCACTCAATCGCTCATTGATCCAAAAA-CTTGATCAACGGAACAAGTTACCCTAGGGATAACAGCGCA
	delame2 	   CATTTGTTCTCTAAATAAGGACTTGTATGAATGGCCACACGAGGGTTTTACTGTCTCTTACTTCCAATCAGTGAAATTGACCTCCCCGTGAAGAGGCGGGGATGAACTAATAAGACGAGAAGACCCTATGGAGCTTTAACTAACCAATTCAAAGAAAATATAAAAA-ATCACCCAAGAGATAACAACATTTTCTCATGAGT-TGACAGTTTCGGTTGGGGTGACCTCGGAGAATAAAAAATCCTCCGAACGATTCTAAAGACTAGACCCACAAGTCAAATCACTCAATCGCTCATTGATCCAAAAAATTTGATCAACGGAACAAGTTACCCTAGGGATAACAGCGCA
	T.scriptus2        CATTTGTTCTCTAAATAAGGACTTGTATGAATGGCCACACGAGGGTTTTACTGTCTCTTACTTCCAATCAGTGAAATTGACCTCCCCGTGAAGAGGCGGGGATAAACTAATAAGACGAGAAGACCCTATGGAGCTTTAACTAACCAATTCAAAGAAAATATAAAAA-ATCACCCAAGAGATAACAACATTTTCTCATGAGT-TGACAGTTTCGGTTGGGGTGACCTCGGAGAATAAAAAATCCTCCGAACGATTCTAAAGACTAGACCCACAAGTCAAATCACTCAATCGCTCATTGATCCAAAAAGTTTGATCAACGGAACAAGTTACCCTAGGGATAACAGCGCA
	UpperVolta_GH6336  CACTTGTTCTCTAAATAAGGACTTGTATGAATGGCCACACGAGGGTTTTACTGTCTCTTACTTCCAATCAGTGAAATTGACCTCCCCGTGAAGAGGCGGGAATAAATTAATAAGACGAGAAGACCCTATGGAGCTTTAACTAACCAATCCAAAGAAAACAGACTAA-ATAACTCAGGAAATAACAACGTCTTCTTATGATT-TGACAGTTTCGGTTGGGGTGACCTCGGAGAATAAAAAATCCTCCGAACGATTTTAAAGACTAGACCTACAAGTCAAATCACTCAATCGCTCATTGATCCAAAAA-CTTGATCAACGGAACAAGTTACCCTAGGGATAACAGCGCA
	Zambezi_TE8        CATTTGTTCTCTAAATAAGGACTTGTATGAATGGCCACACGAGGGTTTTACTGTCTCTTACTTCCAATCAGTGAAATTGACCTCCCCGTGAAGAGGCGGGGATAAGCTAATAAGACGAGAAGACCCTATGGAGCTTTAACTAACCAATTCAAAGAAAACATAACAA-ATCACCCAAGAGATAACAATATTTTCTCATGAAT-TGGCAGTTTCGGTTGGGGTGACCTCGGAGAATAAAAAATCCTCCGAACGATTCTAAAAACTAGACCCACAAGTCAAATCACTCAATCGCTTATTGATCCAAAAAATTTGATCAACGGAACAAGTTACCCTAGGGATAACAGCGCA
	Zambezi_Z06        CATTTGTTCTCTAAATAAGGACTTGTATGAATGGCCACACGAGGGTTTTACTGTCTCTTACTTCCAATCAGTGAAATTGACCTCCCCGTGAAGAGGCGGGGATAAGCTAATAAGACGAGAAGACCCTATGGAGCTTTAACTAACCAATTCAAAGAAAACATAACAA-ATCACCCAAGAGATAACAATATTTTCTCATGAAT-TGACAGTTTCGGTTGGGGTGACCTCGGAGAATAAAAAATCCTCCGAACGATTCTAAAAACTAGACCCACAAGTCAAATCACTCAATCGCTTATTGATCCAAAAAATTTGATCAACGGAACAAGTTACCCTAGGGATAACAGCGCA
	barkeri_S27        CATTTGTTCTCTAAATAAGGACTTGTATGAATGGCCACACGAGGGTTTTACTGTCTCTTACTTCCAATCAGTGAAATTGACCTCCCCGTGAAGAGGCGGGGATGAGCTAATAAGACGAGAAGACCCTATGGAGCTTTAACTAACCAATTCAAAGAAAACATAACAA-ATCACCCAAGAGATAACAATATTTTCTCATGAGT-TGGCAGTTTCGGTTGGGGTGACCTCGGAGAATAAAAAATCCTCCGAACGATTCTAAAGACTAGACCCACAAGTCAAATCACTCAATCGCTTATTGATCCAAAAAATTTGATCAACGGAACAAGTTACCCTAGGGATAACAGCGCA
	bor_NN116          CACTTGTTCTCTAAATAAGGACTTGTATGAATGGCCACACGAGGGTTTTACTGTCTCTTACTTCCAATCAGTGAAATTGACCTCCCCGTGAAGAGGCGGGAATAAATTAATAAGACGAGAAGACCCTATGGAGCTTTAACTAACCAATTCAAAGAAAACAGACTAA-ATAACTCAGGAAATAACAACGTCTTCTTATGATT-TGACAGTTTCGGTTGGGGTGACCTCGGAGAATAAAAAATCCTCCGAACGATTTTAAAGACTAGACCTACAAGTCAAATCACTCAATCGCTCATTGATCCAAAAA-CTTGATCAACGGAACAAGTTACCCTAGGGATAACAGCGCA
	dama_C159          CATTTGTTCTCTAAATAAGGACTTGTATGAATGGCCACACGAGGGTTTTACTGTCTCTTACTTCCAATCAGTGAAATTGACCTCCCCGTGAAGAGGCGGGGATGAACTAATAAGACGAGAAGACCCTATGGAGCTTTAACTAACCAATTCAAAGAAAACATAACAA-ATCACCCAAGAGATAACAATATTTTCTCATGAGT-TGGCAGTTTCGGTTGGGGTGACCTCGGAGAATAAAAAATCCTCCGAACGATTCTAAAGACTAGACCCACAAGTCAAATCACTCAATCGCTTATTGATCCAAAAATTTTGATCAACGGAACAAGTTACCCTAGGGATAACAGCGCA
	decula_DDF1        CACTTGTTCTCTAAATAAGGACTTGTATGAATGGCCACACGAGGGTTTTACTGTCTCTTACTTCCAATCAGTGAAATTGACCTCCCCGTGAAGAGGCGGGAATAAATTAATAAGACGAGAAGACCCTATGGAGCTTTAACTAACCAATTCAAAGAAAACAGACTAA-ATAACTCAGGAAATAACAACGTCTTCTTATGATT-TGACAGTTTCGGTTGGGGTGACCTCGGAGAATAAAAAATCCTCCGAACGATTTTAAAGACTAGACCTACAAGTCAAATCACTCAATCGCTCATTGATCCAAAAA-CTTGATCAACGGAACAAGTTACCCTAGGGATAACAGCGCA
	decula_DDF2        CACTTGTTCTCTAAATAAGGACTTGTATGAATGGCCACACGAGGGTTTTACTGTCTCTTACTTCCAATCAGTGAAATTGACCTCCCCGTGAAGAGGCGGGAATAAATTAATAAGACGAGAAGACCCTATGGAGCTTTAACTAACCAATTCAAAGAAAACAGACTAA-ATAACTCAGGAAATAACAACGTCTTCTTATGATT-TGACAGTTTCGGTTGGGGTGACCTCGGAGAATAAAAAATCCTCCGAACGATTTTAAAGACTAGACCTACAAGTCAAATCACTCAATCGCTCATTGATCCAAAAA-CTTGATCAACGGAACAAGTTACCCTAGGGATAACAGCGCA
	dianae_C329        CATTTGTTCTCTAAATAAGGACTTGTATGAATGGCCACACGAGGGTTTTACTGTCTCTTACTTCCAATCAGTGAAATTGACCTCCCCGTGAAGAGGCGGGGATGAGCTAATAAGACGAGAAGACCCTATGGAGCTTTAACTAACCAATTCAAAGAAAACATAACAA-ATCACCCAAGAGACAACAATATTTTCTCATGAGT-TGGCAGTTTCGGTTGGGGTGACCTCGGAGAATAAAAAATCCTCCGAACGATTCTAAAGACTAGACCCACAAGTCAAATCACTCAATCGCTTATTGATCCAAAAAATTTGATCAACGGAACAAGTTACCCTAGGGATAACAGCGCA
	dodingae_U368      CACTTGTTCTCTAAATAAGGACTTGTATGAATGGCCACACGAGGGTTTTACTGTCTCTTACTTCCAATCAGTGAAATTGACCTCCCCGTGAAGAGGCGGGAATAAATTAATAAGACGAGAAGACCCTATGGAGCTTTAACTAACCAATTCAAAGAAAACAGACTAA-ATAACTCAGGAAATAACAACGTCTTCTTATGATT-TGACAGTTTCGGTTGGGGTGACCTCGGAGAATAAAAAATCCTCCGAACGATTTTAAAGACTAGACCTACAAGTCAAATCACTCAATCGCTCATTGATCCAAAAA-CTTGATCAACGGAACAAGTTACCCTAGGGATAACAGCGCA
	fasciatus1_J34     CATTTGTTCTCTAAATAAGGACTTGTATGAATGGCCACACGAGGGTTTTACTGTCTCTTACTTCCAATCAGTGAAATTGACCTCCCCGTGAAGAGGCGGGGATGAGCTAATAAGACGAGAAGACCCTATGGAGCTTTAACTAACCAATTCAAAGAAAACATAACAA-ATCACCCAAGAGATAACAATATTTTCCCATGAAT-TGACAGTTTCGGTTGGGGTGACCTCGGAGAATAAAAAATCCTCCGAACGATTCTAAAGACTAGACTCACAAGTCAAATCACTCAATCGCTTATTGATCCAAAAAATTTGATCAACGGAACAAGTTACCCTAGGGATAACAGCGCA
	fasciatus2_J14     CACTTGTTCTCTAAATAAGGACTTGTATGAATGGCCACACGAGGGTTTTACTGTCTCTTACTTCCAATCAGTGAAATTGACCTCCCCGTGAAGAGGCGGGGATAAGCTAATAAGACGAGAAGACCCTATGGAGCTTTAACTAACCAATTCAAAGAAAACATAACAA-ATCACCCAAGAGATAACAATATTTTCTCATGAAT-TGGCAGTTTCGGTTGGGGTGACCTCGGAGAATAAAAAATCCTCCGAACGATTCTAAAGACTAGACCCACAAGTCAAATCACTCAATCGCTTATTGATCCAAAAAATTTGATCAACGGAACAAGTTACCCTAGGGATAACAGCGCA
	delame1            CATTTGTTCTCTAAATAAGGACTTGTATGAATGGCCACACGAGGGTTTTACTGTCTCTTACTTCCAATCAGTGAAATTGACCTCCCCGTGAAGAGGCGGGGATGAGCTAATAAGACGAGAAGACCCTATGGAGCTTTAACTAACCAATTCAAAGAAAACATAACAA-ATCACCCAAGAGATAACAATATTTTCTCATGAAT-TGGCAGTTTCGGTTGGGGTGACCTCGGAGAATAAAAAATCCTCCGAACGATTCTAAAGACTAGACTCACAAGTCAAATCACTCAATCGCTTATTGATCCAAAAAATTTGATCAACGGAACAAGTTACCCTAGGGATAACAGCGCA
	massaicus_Z10      CATTTGTTCTCTAAATAAGGACTTGTATGAATGGCCACACGAGGGTTTTACTGTCTCTTACTTCCAATCAGTGAAATTGACCTCCCCGTGAAGAGGCGGGGATGAGCTAATAAGACGAGAAGACCCTATGGAGCTTTAACTAACCAATTCAAAGAAAACATAACAA-ATCACCCAAGAGATAACAATATTTTCTCATGAAT-TGACAGTTTCGGTTGGGGTGACCTCGGAGAATAAAAAATCCTCCGAACGATTCTAAAGACTAGACTCACAAGTCAAATCACTCAATCGCTTATTGATCCAAAAAATTTGATCAACGGAACAAGTTACCCTAGGGATAACAGCGCA
	meneliki_AII30     CATTTGTTCTCTAAATAAGGACTTGTATGAATGGCCACACGAGGGTTTTACTGTCTCTTACTTCCAATCAGTGAAATTGACCTCCCCGTGAAGAGGCGGGGATAAGCTAATAAGACGAGAAGACCCTATGGAGCTTTAACTAACCAATTCAAAGAAAACATAACAA-ATCACCCAAGAGATAACAACATCCTCCCATGAAT-TGGCAGTTTCGGTTGGGGTGACCTCGGAGAACAAAAAATCCTCCGAACGATTCTAAAGACTAGACCCACAAGTCAAATCACTCTATCGCTTATTGATCCAAAAAATTTGATCAACGGAACAAGTTACCCTAGGGATAACAGCGCA
	meneliki_AII56     CATTTGTTCTCTAAATAAGGACTTGTATGAATGGCCACACGAGGGTTTTACTGTCTCTTACTTCCAATCAGTGAAATTGACCTCCCCGTGAAGAGGCGGGGATAAGCTAATAAGACGAGAAGACCCTATGGAGCTTTAACTAACCAATTCAAAGAAAACATAACAA-ATCACCCAAGAGATAACAACATCCTCCCATGAAT-TGGCAGTTTCGGTTGGGGTGACCTCGGAGAACAAAAAATCCTCCGAACGATTCTAAAGACTAGACCCACAAGTCAAATCACTCTATCGCTTATTGATCCAAAAAATTTGATCAACGGAACAAGTTACCCTAGGGATAACAGCGCA
	ornatus_Z07        CATTTGTTCTCTAAATAAGGACTTGTATGAATGGCCACACGAGGGTTTTACTGTCTCTTACTTCCAATCAGTGAAATTGACCTCCCCGTGAAGAGGCGGGGATGAACTAATAAGACGAGAAGACCCTATGGAGCTTTAACTAACCAATTCAGAGAAAACATAATAA-ATCACTCAAGAAATAACAATATTTTCTCATGAGC-TGGCAGTTTCGGTTGGGGTGACCTCGGAGAATAAAAAATCCTCCGAACGATTCTAAAGACTAGACCTACAAGTCAAATCACTCAATCGCTTATTGATCCAAAAA-ATTGATCAACGGAACAAGTTACCCTAGGGATAACAGCGCA
	phaleratus_17820   CACTTGTTCTCTAAATAAGGACTTGTATGAATGGCCACACGAGGGTTTTACTGTCTCTTACTTCCAATCAGTGAAATTGACCTCCCCGTGAAGAGGCGGGAATAAATTAATAAGACGAGAAGACCCTATGGAGCTTTAACTAACCAATCCAAAGAAAACAGACTAA-ATAACTCAGGAAATAACAACGTCTTCTTATGATT-TGACAGTTTCGGTTGGGGTGACCTCGGAGAATAAAAAATCCTCCGAACGATTTTAAAGACTAGACCTACAAGTCAAATCACTCAATCGCTCATTGATCCAAAAA-CTTGATCAACGGAACAAGTTACCCTAGGGATAACAGCGCA
	roualeyni_L12      CACTTGTTCTCTAAATAAGGACTTGTATGAATGGCCACACGAGGGTTTTACTGTCTCTTACTTCCAATCAGTGAAATTGACCTCCCCGTGAAGAGGCGGGGATAAGCTAATAAGACGAGAAGACCCTATGGAGCTTTAACTAACCAATTCAAAGAAAACATAACAA-ATCACCCAAGAGATAACAATATTTTCTCATGAAT-TGGCAGTTTCGGTTGGGGTGACCTCGGAGAATAAAAAATCCTCCGAACGATTCTAAAGACTAGACCCACAAGTCAAATCACTCAATCGCTTATTGATCCAAAA--TTTGATCAACGGAACAAGTTACCCTAGGGATAACAGCGCA
	sylvaticus_EC04    CATTTGTTCTCTAAATAAGGACTTGTATGAATGGCCACACGAGGGTTTTACTGTCTCTTACTTCCAATCAGTGAAATTGACCTCCCCGTGAAGAGGCGGGGATGAACTAATAAGACGAGAAGACCCTATGGAGCTTTAACTAACCAATTCAAAGAAAATATAAAAA-ATCACCCAAGAGATAACAACATTTTCTCATGAGT-TGACAGTTTCGGTTGGGGTGACCTCGGAGAATAAAAAATCCTCCGAACGATTCTAAAGACTAGACCCACAAGTCAAATCACTCAATCGCTCATTGATCCAAAAAATTTGATCAACGGAACAAGTTACCCTAGGGATAACAGCGCA
	scriptus_SL        CACTTGTTCTCTAAATAAGGACTTGTATGAATGGCCACACGAGGGTTTTACTGTCTCTTACTTCCAATCAGTGAAATTGACCTCCCCGTGAAGAGGCGGGAATAAATCAATAAGACGAGAAGACCCTATGGAGCTTTAACTAACCAATCCAAAGAAAACAGACTAA-ATAACTCAGGAAATAACAACGTCTTCTTATGATT-TGACAGTTTCGGTTGGGGTGACCTCGGAGAATAAAAAATCCTCCGAACGATTTTAAAGATTAGACCTACAAGTCAAATCACTCAATCGCTCATTGATCCAAAAA-CTTGATCAACGGAACAAGTTACCCTAGGGATAACAGCGCA
	LKudu1	           CATTTGTTCTCTAAATAAGGACTTGTATGAATGGCCACACGAGGGTTTTACTGTCTCTTACTTCCAATCAGTGAAATTGACTTTCCCGTGAAGAGGCGGGAATAAACTAATAAGACGAGAAGACCCTATGGAGCTTCAACTAATCAGTCCAAAGAAAATAAACTAATATTGCTCAGGAAATAACAATATTTTCCTATGGCC-TGACAGTTTCGGTTGGGGCGACCTCGGAGAATAAAAAATCCTCCGAACGATTATAAAGACTAGACCTACAAGTCAAATCACTCAATCGCTTATTGATCCAAAAA-CTTGATCAACGGAACAAGTTACCCTAGGGATAACAGCGCA

;


END;

##CytB
#NEXUS 
Begin data;
 Dimensions ntax=29 nchar=1140;
 Format datatype=dna missing=? gap=-;
 Matrix
Angola_B14201     ATGACCAACATCCGAAAATCCCACCCACTAATAAAAATTGTAAACAACGCATTCATCGACCTCCCAGCCCCATCAAACATCTCATCATGATGGAACTTCGGATCCCTTCTAGGAATCTGCCTAATTCTGCAAATCCTCACAGGCTTATTTCTAGCCATACACTACACATCAGACACAATAACAGCATTCTCCTCCGTTACTCATATCTGTCGGGACGTAAACTACGGCTGGATCATCCGATATATACACGCAAACGGAGCCTCAATATTCTTCATTTGCCTATACATACATGTAGGACGAGGAATATACTACGGATCTTACACCTTCCTAGAAACATGAAACATCGGAGTAATTCTCTTATTTACAGTAATAGCCACAGCATTCATGGGCTACGTACTACCATGAGGACAAATATCATTTTGAGGAGCGACAGTCATCACAAACCTTCTATCAGCAATCCCCTATATTGGTACCAGCCTAGTCGAATGAATCTGAGGAGGCTTTTCAGTAGACAAAGCAACCTTGACCCGATTCTTCGCCTTCCACTTCATCCTCCCATTCATCATTGCAGCACTAGCCATGGTACACCTACTATTTCTCCACGAAACAGGATCCAACAACCCGACAGGAATCTCATCAGACATAGACAAAATTCCATTCCACCCTTACTACACCATCAAAGACATCCTAGGTGCCCTACTACTAATCCTAATTCTAATACTTCTAGTATTATTTGCACCCGACCTCCTCGGAGACCCTGACAACTATACCCCAGCAAACCCACTCAATACACCACCCCATATCAAACCCGAGTGATATTTCCTATTCGCATACGCAATCCTACGGTCAATCCCCAATAAACTAGGAGGAGTCCTAGCTCTAGTACTCTCAATCCTAATTCTCATCTTAATACCCCTACTACACACATCAAAACAACGAAGCATAATATTTCGACCATTAAGCCAATGCCTCTTCTGAATCTTAGCAGCAGACCTACTAACACTCACATGAATCGGAGGACAACCAGTTGAACACCCATATATTATCATTGGACAACTAGCATCCATCATATATTTCCTCATTATTCTAGTATTAATGCCAGCAACCAGTATAATTGAAAACAACTTTCTAAAATGAAGG
B.taurus1         ATGACTAACATTCGAAAGTCCCACCCACTAATAAAAATTGTAAACAATGCATTCATCGACCTTCCAGCCCCATCAAACATTTCATCATGATGAAATTTCGGTTCCCTCCTGGGAATCTGCCTAATCCTACAAATCCTCACAGGCCTATTCCTAGCAATACACTACACATCCGACACAACAACAGCATTCTCCTCTGTTACCCATATCTGCCGAGACGTGAACTACGGCTGAATCATCCGATACATACACGCAAACGGAGCTTCAATGTTTTTTATCTGCTTATATATGCACGTAGGACGAGGCTTATATTACGGGTCTTACACTTTTCTAGAAACATGAAATATTGGAGTAATCCTTCTGCTCACAGTAATAGCCACAGCATTTATAGGATACGTCCTACCATGAGGACAAATATCATTCTGAGGAGCAACAGTCATCACCAACCTCTTATCAGCAATCCCATACATCGGCACAAATTTAGTCGAATGAATCTGAGGCGGATTCTCAGTAGACAAAGCAACCCTTACCCGATTCTTCGCTTTCCATTTTATCCTTCCATTTATCATCATAGCAATTGCCATAGTCCACCTACTATTCCTCCACGAAACAGGCTCCAACAACCCAACAGGAATTTCCTCAGACGTAGACAAAATCCCATTCCACCCCTACTATACCATTAAGGACATCTTAGGGGCCCTCTTACTAATTCTAGCTCTAATACTACTAGTACTATTCGCACCCGACCTCCTCGGAGACCCAGATAACTACACCCCAGCCAATCCACTCAACACACCCCCTCACATCAAACCCGAGTGATACTTCTTATTTGCATACGCAATCTTACGATCAATCCCCAACAAACTAGGAGGAGTACTAGCCCTAGCCTTCTCTATCCTAATTCTTGCTCTAATCCCCCTACTACACACCTCCAAACAACGAAGCATAATATTCCGACCACTCAGCCAATGCCTATTCTGAGCCCTAGTAGCAGACCTACTGACACTCACATGAATTGGAGGACAACCAGTCGAACACCCATATATCACCATCGGACAACTAGCATCTGTCCTATACTTTCTCCTCATCCTAGTGCTAATACCAACGGCCGGCACAATCGAAAACAAATTACTAAAATGAAGA
LowerVolta_GH4850 ATGACCAACATTCGAAAGTCCCACCCACTAATAAAAATTGTAAATAACGCATTCATTGACCTTCCAGCCCCATCAAACATCTCATCATGGTGAAACTTCGGATCCCTCCTAGGGATCTGTCTAACCCTGCAAATTCTTACAGGCTTATTCCTAGCCATACACTACACATCAGATACAACAACAGCATTCTCCTCTGTCGCCCATATCTGTCGAGATGTGAACTATGGCTGAATTATCCGATACATACATGCAAACGGAGCTTCAATATTTTTTATTTGCTTATATATACACGTAGGACGAGGACTATACTACGGATCATACACTTTCCTAGAAACATGAAACGTAGGAGTAATTCTTCTATTTACAGTAATAGCTACAGCATTCATAGGATATGTACTGCCATGAGGACAAATATCATTCTGAGGGGCAACAGTTATCACAAATCTTTTATCAGCAATCCCATATATCGGCACCAGCCTAGTCGAATGAATCTGAGGTGGTTTCTCGGTTGACAAAGCAACCTTAACTCGATTCTTCGCCTTCCACTTTATCCTCCCATTTATTATCACAGCACTGGCCATAGTCCACCTACTTTTCCTGCACGAAACAGGATCCAACAACCCAACAGGAATCCCATCAGACACAGACAAAATCCCATTCCACCCCTACTACACCATCAAGGACATTCTAGGCGTCCTAATACTAATCCTAACCCTGATACTACTGACATTATTCGCACCCGACCTCCTTGGAGACCCCGACAACTACACCCCAGCAAACCCACTCAACACACCTCCTCACATTAAACCTGAATGATATTTCCTGTTCGCCTACGCAATCCTACGATCCATCCCCAATAAACTAGGAGGAGTCCTAGCCCTGGTACTCTCAATCCTAATCCTCATCCTAATACCCCTACTACATACATCCAAACAACGAAGCATAATATTTCGACCACTAAGTCAATGTTTATTCTGACTTTTAGTAGCAGACCTACTAACACTCACATGAATTGGAGGGCAACCAGTTGAACACCCATATATTATCATCGGACAACTAGCATCCATCACCTACTTCCTCCTTATTCTCGTACTAATACCAGTAACTAGTACAATCGAAAATAATCTCCTAAAATGAAGA
Luangwa_17002     ATGACCAACATCCGAAAATCCCACCCACTGATAAAAATTGTAAACAACGCATTCATCGACCTCCCAGCCCCATCAAACATCTCATCATGATGAAATTTCGGATCCCTCCTAGGAATCTGCCTAATCCTGCAAATCCTCACGGGCTTATTTCTAGCTATACACTACACATCAGACACAATAACAGCATTCTCCTCTGTCACCCATATCTGTCGAGATGTAAACCACGGCTGAATTATCCGATACATACATGCAAATGGAGCCTCAATATTCTTCATCTGCCTGTACATGCACGTAGGACGAGGAATATACTACGGATCCTACACCTTCCTAGAAACATGAAACATCGGAGTAATTCTCCTATTCACAGTAATAGCCACAGCATTCATGGGCTACGTACTACCATGAGGACAAATATCATTTTGAGGAGCAACAGTAATCACAAACCTTCTATCGGCAATCCCCTATATTGGCACCAACCTAGTCGAGTGAATCTGAGGGGGCTTTTCAGTAGACAAGGCAACTTTGACCCGATTCTTCGCCTTCCACTTTATCCTCCCATTCATCATCGCAGCACTAGCCATGGTACACCTATTATTTCTCCACGAAACAGGATCCAACAATCCAACAGGAATTCCATCAGACATAGATAAAATTCCATTCCACCCTTACTACACCATTAAAGACATTCTAGGTGCCCTACTACTAATCCTAACTCTAATACTTCTAGTATTATTCGCACCCGACCTCCTCGGAGACCCTGACAACTATACCCCAGCAAATCCACTCAACACACCACCCCATATCAAACCCGAATGATACTTCCTATTCGCATACGCAATCCTACGATCAATCCCCAACAAACTAGGAGGAGTCCTAGCTCTAGTACTCTCAATCCTAATTCTCATCTTAATACCCCTACTACATACATCCAAACAACGAAGCATAATATTTCGACCATTAAGTCAATGCCTCTTCTGAATCTTAGCAGCAGACCTACTAACACTCACATGAATCGGAGGACAACCAGTTGAACATCCATATATCATCATCGGACAACTAGCATCAATCATATATTTCCTCATTATTCTAGTACTAATACCAGCAACTAGTATAATTGAAAACAGCTTTCTAAAATGAAGG
Niger_L26342      ATGACCAACATTCGAAAGTCCCACCCACTAATAAAAATTGTAAATAACGCATTCATTGACCTTCCAGCCCCATCAAACATCTCATCATGGTGAAACTTCGGATCCCTCCTAGGGATCTGCCTAACCCTGCAAATTCTTACAGGCTTATTCCTAGCCATACACTACACATCAGATACAACAACAGCATTCTCCTCTGTCGCCCATATCTGTCGAGATGTGAACTATGGCTGAATTATCCGATATATACATGCAAACGGAGCTTCAATATTTTTTATTTGCTTATATATACACGTAGGACGAGGACTATACTACGGATCATACACTTTCCTAGAAACATGAAACGTAGGAGTAATTCTTCTATTTACAGTAATAGCTACAGCATTCATAGGATATGTACTGCCATGAGGACAAATATCATTCTGAGGGGCAACAGTTATCACAAATCTTTTATCAGCAATCCCATATATCGGCACCAGCCTAGTCGAATGAATCTGAGGTGGTTTCTCGGTTGACAAAGCAACCTTAACTCGATTCTTCGCCTTCCACTTTATCCTCCCATTTATTATCACAGCACTGGCCATAGTCCACCTACTTTTCCTGCACGAAACAGGATCCAACAACCCAACAGGAATCCCATCAGACACAGACAAAATCCCATTCCACCCCTACTACACCATCAAGGACATTCTAGGCGTCCTAATACTAATCCTAACCCTGATACTACTGACATTATTCGCACCCGACCTCCTTGGAGACCCCGACAACTACACCCCAGCAAACCCACTCAACACACCTCCTCACATTAAACCTGAATGATATTTCCTGTTCGCCTACGCAATCCTACGATCCATCCCCAATAAACTAGGAGGAGTCCTAGCCCTGGTACTCTCAATCCTAATCCTCATCCTAATACCCCTACTACATACATCCAAACAACGAAGCATAATATTTCGACCACTAAGTCAATGTTTATTCTGACTTTTAGTAGCAGACCTACTAACACTCACATGAATTGGAGGGCAACCAGTTGAACACCCATATATTATCATCGGACAACTAGCATCCATCACCTACTTCCTCCTTATTCTCGTACTAATACCAGTAACTAGTACAATCGAAAATAATCTCCTAAAATGAAGA
delame2		  ATGACCAACATCCGAAAATCCCACCCACTGATAAAAATTGTAAACAACGCATTCATCGACCTCCCAGCCCCATCAAACATCTCATCATGATGAAATTTCGGATCCCTCCTAGGGATCTGCCTAATTCTGCAAATCCTCACAGGCTTATTTCTAGCTATACACTACACATCAGACACAATAACAGCATTCTCCTCTGTCACCCATATCTGTCGAGATGTAAACCACGGCTGAATTATCCGATACATACATGCRAATGGAGCCTCAATATTCTTCATCTGCCTGTACATGCACGTAGGACGAGGAATATACTACGGATCCTACACCTTCCTAGAAACATGAAACATCGGAGTAATTCTCCTATTCACAGTAATAGCCACAGCATTCATGGGCTACGTACTACCATGAGGACAAATATCATTCTGAGGAGCAACGGTAATCACAAACCTCCTATCGGCAATCCCCTATATTGGCACCAGCCTAGTCGAATGAATCTGAGGGGGCTTTTCAGTAGACAAGGCAACTTTAACCCGATTCTTCGCCTTCCACTTTATCCTCCCATTCATCATCGCAGCACTAGCCATAGTACACCTACTATTTCTCCACGAAACAGGATCCAACAATCCAACAGGAATTCCATCAGACATAGATAAAATTCCATTCCACCCCTACTACACCATTAAAGACATTCTAGGTGCCCTACTACTAATCCTAATTCTAATACTTCTAGTATTATTCGCACCCGACCTCCTCGGAGACCCCGACAACTATACCCCAGCAAATCCACTCAACACACCACCCCATATCAAACCCGAATGATATTTCCTATTCGCATACGCAATCCTACGATCAATCCCCAATAAACTAGGAGGAGTCCTAGCTCTAGTATTCTCAATCCTAATTCTCATCTTAATACCCCTACTACATACATCCAAACAACGAAGCATAATATTTCGACCATTAAGCCAATGCCTCTTCTGAATCTTAGCAGCAGACCTACTAACACTCACATGAATCGGAGGACAACCAGTTGAGCACCCATATATCATCATCGGACAACTAGCATCAATCATATATTTCCTAATTATTCTAGTATTGATACCAGCAACTAGTATAATTGAAAATAGCTTTCTAAAATGAAGG
T.scriptus2       ATGACCAACATCCGAAAATCCCACCCACTGATAAAAATTGTAAACAACGCATTCATCGACCTCCCAGCCCCATCAAACATCTCTTCATGATGAAACTTCGGGTCCCTCTTAGGGATCTGCCTAATTCTGCAAATCCTCACGGGCTTATTTCTAGCTATACACTACACATGAGACACAATAACAGCATTCTCCTCTGTCACCCATATCTGCCGGGACGTAAACTACGGCTGGATCATCCGATACATACACGCAAATGGAGCCTCAATATTCTTCATTTGCTTGTATATGCATGTAGGACGAGGAATATACTACGGATCCTACACCTTTCTAGAAACATGAAACATCGGAGTAATTCTCCTATTCACAGTAATAGCCACAGCATTCATGGGCTACGTACTACCATGAGGACAAATATCATTTTGAGGAGCAACGGTAATCACAAACCTTCTATCGGCAATCCCTTATATTGGCACCAGCCTAGTCGAATGAATCTGAGGAGGCTTTTCAGTAGACAAGGCAACCTTAACCCGATTCTTCGCCTTCCACTTTATTCTCCCATTCATTATCGCAGCACTAGCCATGGTTCACCTACTATTTCTCCACGAAACAGGATCCAACAACCCAACAGGAATCCCATCAGACATAGATAAAATTCCATTCCACCCTTACTACACCATTAAAGACATCCTAGGTGCCCTACTACTAATCCTAATTCTAATACTTCTAGTATTATTCGCACCCGACCTCCTCGGAGACCCTGACAACTATGCCCCAGCAAATCCACTCAATACACCACCCCACATCAAACCCGAATGGTATTTCCTATTCGCGTATGCAATTCTACGATCAATTCCCAACAAACTAGGAGGGGTCCTAGCCCTAGTACTCTCAATCCTAATTCTAATCCTCATACCCCTACTACATACATCCAAACAACGAAGCATAATATTTCGACCATTAAGCCAATGCCTCTTCTGAATCTTAGCAGCAGACCTACTGACACTCACATGAATCGGAGGACAACCAGTTGAGCACCCATATATCATCATTGGACAACTAGCATCAATCATATACTTCCTCATTATTCTAGTATTAATACCAGCAGTCAGTATGATTGAAAACAACCTTCTAAAATGAAGG
UpperVolta_GH6336 ATGACCAACATTCGAAAGTCCCACCCACTAATAAAAATTGTAAATAACGCATTCATTGACCTTCCAGCCCCATCAAACATCTCATCATGGTGAAACTTCGGATCCCTCCTAGGGATCTGTCTAACCCTGCAAATTCTTACAGGCTTATTCCTAGCCATACACTACACATCAGATACAACAACAGCATTCTCCTCTGTCACCCATATCTGTCGAGATGTGAACTATGGCTGAATTATCCGATATATACATGCAAACGGAGCTTCAATATTTTTTATTTGCTTATATATACACGTAGGACGAGGACTATACTACGGATCATACACTTTCCTAGAAACATGAAACGTAGGAGTAATTCTTCTATTTACAGTAATAGCTACAGCATTCATAGGATATGTACTGCCATGAGGACAAATATCATTCTGAGGGGCAACAGTTATCACAAATCTTTTATCAGCAATCCCATATATCGGCACCAGCCTAGTCGAATGAATCTGAGGTGGTTTCTCGGTTGACAAAGCAACCTTAACTCGATTCTTCGCCTTCCACTTTATCCTCCCATTTATTATCACAGCACTGGCCATAGTCCACCTACTTTTCCTGCACGAAACAGGATCCAACAACCCAACAGGAATCCCATCAGACACAGACAAAATCCCATTCCACCCCTACTACACCATCAAGGACATTCTAGGCGTCCTAATACTAATCCTAACCCTGATACTACTGACATTATTCGCACCCGACCTCCTCGGAGACCCCGACAACTACACCCCAGCAAACCCACTCAACACACCTCCTCACATTAAACCTGAATGATATTTCCTATTCGCCTACGCAATCCTACGATCCATCCCCAATAAACTAGGAGGAGTCCTAGCCCTGGTACTCTCAATCCTAATCCTCATCCTAATACCCCTACTGCATACATCCAAACAACGAAGCATAATATTTCGACCACTAAGTCAATGTTTATTCTGACTTTTAGTAGCAGACCTACTAACACTCACATGAATTGGAGGGCAACCAGTTGAACACCCATATATTATCATCGGACAACTAGCATCCATCACCTACTTCCTCCTTATTCTCGTACTAATACCAGTAACTAGTACAATCGAAAATAATCTCCTAAAATGAAGA
Zambezi_TE8       ATGACCAACATCCGAAAATCCCACCCACTGATAAAAATTGTAAACAACGCATTCATCGACCTCCCAGCCCCATCAAACATCTCATCATGATGAAATTTCGGATCCCTCCTAGGGATCTGCCTAATCCTGCAAATCCTCACGGGCTTATTTCTAGCTATACACTACACATCAGACACAATAACAGCATTCTCCTCTGTCACCCATATCTGTCGAGATGTAAACCACGGCTGAATTATCCGATACATACATGCAAATGGAGCCTCAATATTCTTCATCTGCCTGTACATGCACGTAGGACGAGGAATATACTACGGATCCTACACCTTCCTAGAAACATGAAACATCGGAGTAATTCTCCTATTTACAGTAATAGCCACAGCATTCATGGGCTACGTACTACCATGAGGACAAATATCATTTTGAGGAGCAACAGTAATCACAAACCTTCTATCGGCAATCCCCTATATTGGCACCAACCTAGTCGAATGAATCTGAGGGGGCTTTTCAGTAGACAAGGCAACTTTGACCCGATTCTTCGCCTTCCACTTTATCCTCCCATTCATCATCGCAGCACTAGCCATGGTACACCTACTATTTCTCCACGAAACAGGATCCAACAATCCAACAGGAATTCCATCAGACATAGATAAAATTCCATTCCACCCTTACTACACCATTAAAGACATTCTAGGTGCCCTACTACTAATCCTAACTCTAATACTTCTAGTATTATTCGCACCCGACCTCCTCGGAGACCCTGACAACTATACCCCAGCAAATCCACTCAACACACCACCCCATATCAAACCCGAATGATACTTCCTATTCGCATACGCAATCCTACGATCAATCCCCAACAAACTAGGAGGAGTCCTAGCTCTAGTACTCTCAATCCTAATTCTCATCTTAATACCCCTACTACATACATCCAAACAACGAAGCATAATATTTCGACCATTAAGTCAATGCCTCTTCTGAATCTTAGCAGCAGACCTACTAACACTCACATGAATCGGAGGACAACCAGTTGAACACCCATATATCATCATCGGACAACTAGCATCAATCATATATTTCCTCATTATTCTAGTACTAATACCAGCAACTAGTATAATTGAAAACAGCTTTCTAAAATGAAGA
Zambezi_Z06       ATGACCAACATCCGAAAATCCCACCCACTGATAAAAATTGTAAACAACGCATTCATCGACCTCCCAGCCCCATCAAACATCTCATCATGATGAAATTTCGGATCCCTCCTAGGGATCTGCCTAATCCTGCAAATCCTCACGGGCTTATTTCTAGCTATACACTACACATCAGACACAATAACAGCATTCTCCTCTGTCACCCATATCTGTCGAGATGTAAACCACGGCTGAATTATCCGATACATACATGCAAATGGAGCCTCAATATTCTTCATCTGCCTGTACATGCACGTAGGACGAGGAATATACTACGGATCCTACACCTTCCTAGAAACATGAAACATCGGAGTAATTCTCCTATTTACAGTAATAGCCACAGCATTCATGGGCTACGTACTACCATGAGGACAAATATCATTTTGAGGAGCAACAGTAATCACAAACCTTCTATCGGCAATCCCCTATATTGGCACCAACCTAGTCGAATGAATCTGAGGGGGCTTTTCAGTAGACAAGGCAACTTTGACCCGATTCTTCGCCTTCCACTTTATCCTCCCATTCATCATCGCAGCACTAGCCATGGTACACCTACTATTTCTCCACGAAACAGGATCCAACAATCCAACAGGAATTCCATCAGACATAGATAAAATTCCATTCCACCCTTACTACACCATTAAAGACATTCTAGGTGCCCTACTACTAATCCTAACTCTAATACTTCTAGTATTATTCGCACCCGACCTCCTCGGAGACCCTGACAACTATACCCCAGCAAATCCACTCAACACACCACCCCATATCAAACCCGAATGATACTTCCTATTCGCATACGCAATCCTACGATCAATCCCCAACAAACTAGGAGGAGTCCTAGCTCTAGTACTCTCAATCCTAATTCTCATCTTAATACCCCTACTACATACATCCAAACAACGAAGCATAATATTTCGACCATTAAGTCAATGCCTCTTCTGAATCTTAGCAGCAGACCTACTAACACTCACATGAATCGGAGGACAACCAGTTGAACACCCATATATCATCATCGGACAACTAGCATCAATCATATATTTCCTCATTATTCTAGTACTAATACCAGCAACTAGTATAATTGAAAACAGCTTTCTAAAATGAAGG
barkeri_S27       ATGACCAACATCCGAAAATCCCACCCACTGATAAAAATTGTAAACAACGCATTCATCGACCTCCCAGCCCCATCAAATATCTCATCATGATGAAACTTCGGATCCCTCCTAGGGATCTGCCTAATTCTGCAAATCCTCACGGGCTTATTCCTAGCTATACACTACACATCAGACACAACAACAGCATTCTCCTCTGTCACCCATATCTGTCGAGATGTAAACCACGGCTGAATTATCCGATACATACATGCAAACGGGGCCTCAATATTCTTCATTTGCCTATACATGCACGTAGGACGAGGAATATACTACGGATCCTACACCTTCCTAGAAACATGAAACATCGGAGTAATTCTCCTATTTACAGTAATAGCCACAGCATTCATGGGCTACGTACTACCATGAGGACAAATATCATTTTGAGGAGCAACGGTAATCACAAACCTTCTATCAGCAATCCCCTATATTGGCACTAGCCTAGTCGAATGAATCTGAGGGGGCTTTTCAGTAGACAAGGCAACCTTAACCCGATTCTTCGCCTTCCATTTTATCCTCCCATTCATTATCGCAGCACTAGCCATGGTACACCTACTATTTCTCCACGAAACAGGATCCAACAATCCAACAGGAATCCCATCAGACATAGATAAAATTCCATTCCACCCTTACTACACCATCAAAGACATTCTAGGTGCCCTACTACTAATCCTAACTCTAATACTTCTAGTATTATTCGCACCCGACCTCCTTGGAGACCCTGACAACTATACCCCAGCAAATCCACTCAACACACCACCCCATATCAAACCCGAATGATATTTCCTATTCGCATACGCAATCCTACGATCAATCCCCAATAAACTAGGAGGAGTCCTAGCTCTGGTATTCTCAATCCTAATTCTCGTCTTAATACCCCTACTACATACATCCAAACAACGAAGCATAATATTTCGACCATTGAGCCAATGCCTCTTCTGAATCCTAGCAGCAGACCTACTTACACTCACATGAATCGGAGGACAACCAGTTGAACACCCATATATCATCATCGGACAACTAGCATCAATCATATATTTCCTCATTATTCTAGTATTAATACCAGCAACTAGTATAATTGAAAACAACTTTCTAAAATGAAGG
bor_NN116         ATGACCAACATTCGAAAATCCCACCCACTAATAAAAATTGTAAATAACGCATTCATTGACCTTCCAGCCCCATCAAACATCTCATCATGATGAAACTTCGGATCCCTCCTAGGAGTCTGTCTAACCCTACAAATTCTTACAGGCTTATTCCTAGCCATACACTACACATCAGATACAACAACAGCATTCTCCTCTGTCGCCCATATCTGTCGAGATGTGAACTACGGCTGAATTATCCGATATATACATGCAAACGGAGCTTCAATATTTTTCATTTGCTTATATATTCACGTAGGACGAGGACTATACTACGGATCATACACTTTCCTAGAAACATGAAACGTAGGAGTAATTCTTCTATTTACAGTAATAGCTACAGCATTCATAGGATATGTACTGCCATGAGGACAAATATCATTCTGAGGAGCAACAGTCATCACAAACCTTTTATCAGCAATCCCATATATCGGCACCAGCCTAGTTGAATGAATCTGAGGTGGTTTCTCGGTTGACAAAGCAACCTTAACTCGATTCTTCGCCTTCCACTTTATTCTCCCATTTATTATCGCAGCACTAGCTATGGTCCACCTACTTTTCCTGCATGAAACAGGATCCAACAACCCAACAGGAATCCCATCAGACACAGACAAAATCCCATTCCACCCCTACTATACCATCAAGGACATCCTAGGCGCCCTAATACTAACCCTAGCCCTAATACTACTGGCATTATTCGCACCCGACCTCCTCGGAGACCCCGACAACTACACCCCAGCAAACCCACTCAACACACCTCCCCACATTAAACCTGAATGATACTTCCTATTCGCCTACGCAATCCTACGATCCATCCCCAATAAACTAGGAGGAGTCCTAGCCCTGGTACTCTCAATTCTAATCCTTATCCTAATACCTCTACTACACACATCCAAACAACGAAGCATAATATTTCGACCACTAAGTCAATGTCTATTCTGACTTTTAGTAGCAGACCTACTAGCACTCACATGAATTGGAGGACAACCAGTTGAACACCCATATATTATCATCGGACAACTAGCATCCATCACCTACTTCCTCCTTATTCTTGTACTAATACCAGTAACTAGTACAATCGAAAATAAACTCCTAAAATGAAGA
dama_C159         ATGACCAACATCCGAAAATCCCACCCACTGATAAAAATTGTAAACAACGCATTCATCGACCTCCCAGCCCCATCAAATATCTCATCATGATGAAACTTCGGATCCCTCCTAGGGGTCTGCCTAATTCTGCAAATCCTCACGGGCTTATTCTTAGCTATACACTATACATCAGACACAACAACAGCATTCTCCTCTGTCACCCATATCTGTCGAGATGTAAACCACGGCTGAATTATCCGATACATACATGCAAATGGAGCCTCAATATTCTTCATTTGCCTATACATGCACGTAGGACGAGGAATATACTACGGATCCTACACCTTCCTAGAAACATGAAACATCGGGGTAATTCTCCTATTTACAGTAATAGCCACAGCATTCATGGGCTACGTACTGCCATGAGGACAAATATCGTTTTGAGGAGCAACGGTAATCACAAACCTTCTATCGGCAATCCCCTATATTGGCACTAGCCTAGTCGAATGAATCTGAGGGGGCTTTTCAGTAGACAAGGCAACCTTAACCCGATTCTTCGCCTTCCACTTTATCCTCCCATTCATTATCGCAGCACTAGCCATGGTACACCTACTATTTCTCCACGAAACAGGATCCAACAATCCAACAGGAATCCCATCAGACATAGATAAAATTCCATTCCACCCTTACTACACCATCAAAGACATTCTAGGTGCCCTACTACTAATCCTAATTCTAATACTTCTAGTATTATTCGCACCCGACCTCCTCGGAGACCCTGACAACTATACCCCAGCAAATCCACTCAACACACCACCCCATATCAAACCCGAATGATATTTCCTATTCGCATACGCAATCCTACGATCAATCCCCAATAAACTAGGAGGAGTCCTAGCTCTAGTATTCTCAATCCTAATTCTCGTCTTAATACCCCTACTACATACATCCAAACAACGAAGCATAATATTTCGACCATTGAGCCAATGCCTCTTCTGAATCTTAGCAGCAGACCTACTTACACTCACATGAATCGGAGGACAACCAGTTGAACACCCATATATCATCATCGGACAACTAGCATCAATCATATATTTCCTCATTATTCTAGTATTAATACCAGCAACTAGTATAATTGAAAACAACTTTCTAAAATGAAGG
decula_DDF1       ATGACCAACATTCGAAAATCCCACCCACTAATAAAAATTGTAAATAACGCATTCATTGACCTTCCAGCCCCATCAAACATCTCATCATGATGAAACTTCGGATCCCTCCTAGGAGTCTGTCTAACCCTACAAATTCTTACAGGCTTATTCCTAGCCATACACTACACATCAGATACAACAACAGCATTCTCCTCTGTCGCCCATATCTGTCGAGATGTGAACTACGGCTGAATTATCCGATATATACATGCAAACGGAGCTTCAATATTTTTTATTTGCTTATATATACACGTAGGACGAGGACTATACTACGGATCATACACTTTCCTAGAAACATGAAACGTAGGAGTAATTCTTCTATTTACAGTAATAGCTACAGCATTCATAGGATATGTACTGCCATGAGGACAAATATCATTCTGAGGAGCAACAGTCATCACAAACCTTTTATCAGCAATCCCATATATTGGCACCAGCCTAGTTGAATGAATCTGAGGTGGTTTCTCGGTTGACAAAGCAACCTTAACTCGATTCTTCGCCTTCCACTTTATTCTCCCATTTATTATCGCAGCACTAGCTATGGTCCACCTACTTTTCCTGCATGAAACAGGATCCAACAACCCAACAGGAATCCCATCAGACACAGACAAAATCCCATTCCACCCCTACTATACCATCAAAGACATCCTAGGCGCCCTAATACTAATCCTAGCCCTAATACTACTGACATTATTCGCACCCGACCTCCTCGGAGACCCCGACAACTACACCCCAGCAAACCCACTCAACACACCTCCCCACATTAAACCTGAATGATATTTCCTATTCGCCTACGCAATCCTACGATCCATCCCCAATAAACTAGGAGGAGTCCTAGCCCTGGTACTCTCAATTCTAATCCTCATCCTAATACCTCTACTACACACATCCAAACAACGAAGCATAATATTTCGACCACTAAGTCAATGTCTATTCTGACTTTTAGTAGCAGACCTACTAGCACTCACATGAATTGGAGGGCAACCAGTTGAACACCCATATATTATCATCGGACAACTAGCATCCATCACCTACTTCCTCCTTATTCTCGTACTAATACCAGTTACTAGTACAATCGAAAATAAACTCCTAAAATGAAGG
decula_DDF2       ATGACCAACATTCGAAAATCCCACCCACTAATAAAAATTGTAAATAACGCATTCATTGACCTTCCAGCCCCATCAAACATCTCATCATGATGAAACTTCGGATCCCTCCTAGGAGTCTGTCTAACCCTACAAATTCTTACAGGCTTATTCCTAGCCATACACTACACATCAGATACAACAACAGCATTCTCCTCTGTCGCCCATATCTGTCGAGATGTGAACTACGGCTGAATTATCCGATATATACATGCAAACGGAGCTTCAATATTTTTTATTTGCTTATATATACACGTAGGACGAGGACTATACTACGGATCATACACTTTCCTAGAAACATGAAACGTAGGAGTAATTCTTCTATTTACAGTAATAGCTACAGCATTCATAGGATATGTACTGCCATGAGGACAAATATCATTCTGAGGAGCAACAGTCATCACAAACCTTTTATCAGCAATCCCATATATTGGCACCAGCCTAGTTGAATGAATCTGAGGTGGTTTCTCGGTTGACAAAGCAACCTTAACTCGATTCTTCGCCTTCCACTTTATTCTCCCATTTATTATCGCAGCACTAGCTATGGTCCACCTACTTTTCCTGCATGAAACAGGATCCAACAACCCAACAGGAATCCCATCAGACACAGACAAAATCCCATTCCACCCCTACTATACCATCAAAGACATCCTAGGCGCCCTAATACTAATCCTAGCCCTAATACTACTGACATTATTCGCACCCGACCTCCTCGGAGACCCCGACAACTACACCCCAGCAAACCCACTCAACACACCTCCCCACATTAAACCTGAATGATATTTCCTATTCGCCTACGCAATCCTACGATCCATCCCCAATAAACTAGGAGGAGTCCTAGCCCTGGTACTCTCAATTCTAATCCTCATCCTAATACCTCTACTACACACATCCAAACAACGAAGCATAATATTTCGACCACTAAGTCAATGTCTATTCTGACTTTTAGTAGCAGACCTACTAGCACTCACATGAATTGGAGGGCAACCAGTTGAACACCCATATATTATCATCGGACAACTAGCATCCATCACCTACTTCCTCCTTATTCTCGTACTAATACCAGTTACTAGTACAATCGAAAATAAACTCCTAAAATGAAGG
dianae_C329       ATGACCAACATCCGAAAATCCCACCCACTGATAAAAATTGTAAACAACGCATTCATCGACCTCCCAGCCCCATCAAACATCTCATCATGATGAAACTTCGGATCCCTCCTAGGGATCTGCCTAATTCTGCAAATCCTCACGGGCTTATTTCTAGCTATACACTACACATCAGACACAACAACAGCATTCTCCTCTGTCACCCATATCTGTCGAGATGTAAACCACGGCTGAATTATCCGATACATGCATGCAAATGGAGCCTCAATATTCTTCATTTGCCTATACATACACGTAGGACGAGGAATATACTACGGATCCTACACCTTCCTAGAAACATGAAACATCGGAGTAATTCTCCTATTTACAGTAATAGCCACAGCATTCATGGGCTACGTACTACCATGAGGACAAATATCATTTTGGGGAGCAACGGTAATCACAAACCTTCTATCGGCAATCCCCTATATTGGCACCAGCCTAGTCGAATGAATCTGAGGGGGCTTTTCAGTAGATAAGGCAACCTTAACCCGGTTCTTCGCCTTCCACTTTATCCTCCCATTCATTATCGCAGCACTAGCCATGGTACACCTACTATTTCTCCACGAAACAGGATCCAACAATCCAACAGGAATCCCATCAGACATAGATAAAATTCCATTCCACCCTTACTACACCATTAAAGACATCCTAGGTGCCCTACTACTAATCCTAATTCTAATACTTCTAGTATTATTCGCACCCGACCTCCTCGGAGACCCTGACAACTATACCCCAGCAAATCCACTCAACACACCACCCCACATCAAACCCGAATGATATTTCCTATTCGCATACGCAATCCTACGATCAATCCCCAATAAGCTAGGAGGAGTCCTAGCTCTAGTATTCTCAATCCTAATTCTCGTCTTAATACCCCTACTACATACATCCAAACAACGAAGCATAATATTTCGACCATTAAGCCAATGCCTCTTCTGAATCTTAGCAGCAGACCTACTTACACTCACATGAATCGGAGGACAACCAGTTGAACACCCATATATTATCATCGGACAACTAGCATCAATCATATATTTTCTCATTATTCTAGTATTAATACCAGCAACTAGTATAATTGAAAATAACTTTCTAAAATGAAGG
dodingae_U368     ATGACCAACATTCGAAAATCCCACCCACTAATAAAAATTGTAAATAACGCATTCATTGACCTTCCAGCCCCATCAAACATCTCATCATGATGAAACTTCGGATCCCTCCTAGGAGTCTGTCTAACCCTACAAATTCTTACAGGCTTATTCCTAGCCATACACTACACATCAGATACAACAACAGCATTCTCCTCTGTCGCCCATATCTGTCGAGATGTGAACTACGGCTGAATTATCCGATATATACATGCAAACGGAGCTTCAATATTTTTCATTTGCTTATATATACACGTAGGACGAGGACTATACTACGGATCATACACTTTCCTAGAAACATGAAACGTAGGAGTAATTCTTCTATTTACAGTAATAGCTACAGCATTCATAGGATATGTACTGCCATGAGGACAAATATCATTCTGAGGAGCAACAGTCATCACAAACCTTTTATCAGCAATCCCATATATCGGCACCAGCCTATTTGAATGAATCTGAGGTGGTTTCTCGGTTGACAAAGCAACCTTAACTCGATTCTTCGCCTTCCACTTTATTCTCCCATTTATTATCGCAGCACTAGCTATGGTCCACCTACTTTTCCTGCATGAAACAGGATCCAACAACCCAACAGGAATCCCATCAGACACAGACAAAATCCCATTCCACCCCTACTATACCATCAAGGACATCCTAGGCGCCCTAATACTAATCCTAGCCCTAATACTACTGGCATTATTCGCACCCGACCTCCTCGGAGACCCCGACAACTACACCCCAGCAAACCCACTCAACACACCCCCCCACATTAAACCTGAATGATATTTCCTATTCGCCTACGCAATCCTACGATCCATCCCCAATAAACTAGGAGGAGTCCTAGCCCTGGTACTCTCAATTCTAATCCTCATCCTAATACCTCTACTACACACATCCAAACAACGAAGCATAATATTTCGACCACTAAGCCAATGTCTATTCTGACTTTTAGTAGCAGACCTACTAGCACTCACATGAATTGGAGGGCAACCAGTTGAACACCCATATATTATCATCGGACAACTAGCATCCATCACCTACTTCCTCCTTATTCTTGTACTAATACCAGTAACTAGTACAATCGAAAATAAACTCCTAAAATGAAGA
fasciatus1_J34    ATGACCAACATCCGAAAATCCCACCCACTGATAAAAATTGTAAACAACGCATTCATCGACCTCCCAACCCCATCAAACATCTCATCATGATGAAATTTCGGATCCCTCCTAGGGATCTGCCTAATCCTGCAAATCCTCACAGGCTTATTTCTAGCTATACACTACACATCAGACACAATAACAGCATTCTCCTCTGTCACCCATATCTGTCGAGATGTAAACCACGGCTGAATTATCCGATACATACATGCAAATGGAGCCTCAATATTCTTCATCTGCCTGTACATGCACGTAGGACGAGGAATATACTACGGATCCTACACCTTCCTAGAAACATGAAACATCGGAGTAATCCTCCTATTCACAGTAATAGCCACAGCATTCATGGGCTACGTACTACCATGAGGACAAATATCATTCTGAGGAGCAACGGTAATCACAAACCTCCTATCGGCAATCCCCTATATTGGCACCAGCCTAGTCGAATGAATCTGAGGGGGCTTTTCAGTAGACAAGGCAACTTTAACCCGATTCTTCGCCTTCCACTTTATCCTCCCATTCATCATCGCAGCACTAGCCATAGTACACCTACTATTCCTCCACGAAACAGGATCCAACAATCCAACAGGAATTCCATCAGACATAGATAAAATTCCATTCCACCCTTACTACACCATTAAAGACATTCTAGGTGCCCTACTACTAATCCTAATTCTAATACTTCTAGTATTATTCGCACCCGACCTCCTCGGAGACCCTGACAACTATACCCCAGCAAATCCACTCAACACACCACCCCATATCAAACCCGAATGATACTTCCTATTCGCATACGCAATCCTACGATCAATCCCCAATAAACTAGGAGGAGTCCTAGCTCTAGTATTATCAATCCTAATTCTCATCTTAATACCCCTACTACATACATCCAAACAACGAAGCATAATATTTCGACCATTAAGCCAATGCCTCTTCTGAATCTTAGCAGCAGACCTACTAACACTCACATGAATCGGAGGACAACCAGTTGAGCACCCATATATCATCATCGGACAACTAGCATCAATCATATATTTCCTAATTATTCTAGTATTGATACCAGCAACTAGTATAATTGAAAATAGCTTTCTAAAATGAAGG
fasciatus2_J14    ATGACCAACATCCGAAAATCCCACCCACTGATAAAAATTGTAAACAACGCATTCATCGACCTCCCAGCCCCATCAAACATCTCATCATGATGAAATTTCGGATCCCTCCTAGGGATCTGCCTAATTCTGCAAATCCTCACGGGCTTATTTCTAGCTATACACTACACATCAGACACAATAACAGCATTCTCCTCTGTCACCCATATCTGTCGAGATGTAAACCACGGCTGAATTATCCGATACATACACGCAAATGGAGCCTCAATATTCTTCATCTGCCTGTACATGCACGTAGGACGAGGAATATACTACGGATCCTACACCTTCCTAGAAACATGAAACATCGGAGTAATCCTCCTATTCACAGTAATAGCCACAGCATTCATGGGCTACGTACTACCATGAGGACAAATATCATTTTGAGGAGCAACGGTAATCACAAACCTTCTATCAGCAATCCCCTATATTGGCACCAACCTAGTCGAATGAATCTGAGGGGGCTTTTCAGTAGACAAGGCAACTTTAACCCGATTCTTCGCCTTCCACTTTATCCTCCCATTCATCATCGCAGCACTAGCCACGGTACACCTACTATTTCTCCACGAAACAGGATCCAACAACCCAACAGGAATCCCATCAGACATAGATAAAATTCCATTCCACCCTTACTACACCATTAAAGACATTCTAGGTGCCCTACTACTAATCCTAATTCTAATACTTCTAGTATTATTCGCACCCGACCTCCTCGGAGACCCTGACAACTATACCCCAGCAAATCCACTCAACACACCACCCCATATCAAACCCGAATGATACTTCCTATTCGCATACGCAATCCTACGATCAATCCCCAATAAACTAGGAGGAGTCCTAGCTCTAGTATTCTCAATCCTAATTCTCATCTTAATACCCCTACTACATACATCCAAACAACGAAGCATAATATTTCGACCATTAAGCCAATGCCTCTTCTGAATCTTAGCAGCAGACCTACTAACACTCACATGAATCGGAGGACAACCAGTTGAGCATCCATACATCATCATCGGACAACTAGCATCAATCATATATTTCCTCATTATTCTAGTACTAATACCAGCAACTAGTATAATTGAAAACAGCTTTCTAAAATGAAGG
delame1           ATGACCAACATCCGAAAATCCCACCCACTGATAAAAATTGTAAACAACGCATTCATCGACCTCCCAGCCCCATCAAACATCTCATCATGATGAAATTTCGGATCCCTCCTAGGGATCTGCCTAATTCTGCAAATCCTCACAGGCTTATTTCTAGCTATACACTACACATCAGACACAATAACAGCATTCTCCTCTGTCACCCATATCTGTCGAGATGTAAACCACGGCTGAATTATCCGATACATACATGCAAATGGAGCCTCAATATTCTTCATCTGCCTGTACATGCACGTAGGACGAGGAATATACTACGGATCCTACACCTTCCTAGAAACATGAAACATCGGAGTAATTCTCCTATTCACAGTAATAGCCACAGCATTCATGGGCTACGTACTACCATGAGGACAAATATCATTCTGAGGAGCAACGGTAATCACAAACCTCCTATCGGCAATCCCCTATATTGGCACCAGCCTAGTCGAATGAATCTGAGGGGGCTTTTCAGTAGACAAGGCAACTTTAACCCGATTCTTCGCCTTCCACTTTATCCTCCCATTCATCATCGCAGCACTAGCCATAGTACACCTACTATTTCTCCACGAAACAGGATCCAACAATCCAACAGGAATTCCATCAGACATAGATAAAATTCCATTCCACCCCTACTACACCATTAAAGACATTCTAGGTGCCCTACTACTAATCCTAATTCTAATACTTCTAGTATTATTCGCACCCGACCTCCTCGGAGACCCCGACAACTATACCCCAGCAAATCCACTCAACACACCACCCCATATCAAACCCGAATGATATTTCCTATTCGCATACGCAATCCTACGATCAATCCCCAATAAACTAGGAGGAGTCCTAGCTCTAGTATTCTCAATCCTAATTCTCATCTTAATACCCCTACTACATACATCCAAACAACGAAGCATAATATTTCGACCATTAAGCCAATGCCTCTTCTGAATCTTAGCAGCAGACCTACTAACACTCACATGAATCGGAGGACAACCAGTTGAGCACCCATATATCATCATCGGACAACTAGCATCAATCATATATTTCCTAATTATTCTAGTATTGATACCAGCAACTAGTATAATTGAAAATAGCTTTCTAAAATGAAGG
massaicus_Z10     ATGACCAACATCCGAAAATCCCACCCACTGATAAAAATTGTAAACAACGCATTCATCGACCTCCCAGCCCCATCAAACATCTCATCATGATGAAATTTCGGATCCCTCCTAGGGATCTGCCTAATCCTGCAAATCCTCACAGGCTTATTTCTAGCTATACACTACACATCAGACACAATAACAGCATTCTCCTCTGTCACCCATATCTGTCGAGATGTAAACCACGGCTGAATTATCCGATACATACATGCAAATGGAGCCTCAATATTCTTCATCTGCCTGTACATGCACGTAGGACGAGGAATATACTACGGATCCTACACCTTCCTAGAAACATGAAACATCGGAGTAATCCTCCTATTCACAGTAATAGCCACAGCATTCATGGGCTACGTACTACCATGAGGACAAATATCATTCTGAGGAGCAACGGTAATCACAAACCTCCTATCGGCAATCCCCTATATTGGCACCAGCCTAGTCGAATGAATCTGAGGGGGCTTTTCAGTAGACAAGGCAACTTTAACCCGATTCTTCGCCTTCCACTTTATCCTCCCATTCATAATCGCAGCACTAGCCATAGTACACCTACTATTTCTCCACGAAACAGGATCCAACAATCCAACAGGAATTCCATCAGACATAGATAAAATTCCATTCCACCCCTACTACACCATTAAAGACATTCTAGGTGCCCTACTACTAATCCTAATTCTAATACTTCTAGTATTATTCGCACCCGACCTCCTCGGAGACCCTGACAACTATACCCCAGCAAATCCACTCAACACACCACCCCATATCAAACCCGAATGATACTTCCTATTCGCATACGCAATCCTACGATCAATCCCCAATAAACTAGGAGGAGTCCTAGCTCTAGTATTCTCAATCCTAATTCTCATCTTAATACCCCTACTACATACATCCAAACAACGAAGCATAATATTTCGACCATTAAGCCAATGCCTCTTCTGAATCTTAGCAGCAGACCTACTAACACTCACATGAATCGGAGGACAACCAGTTGAGCACCCATATATCATCATCGGACAACTAGCATCAATCATATATTTCCTAATTATTCTAGTATTGATACCAGCAACTAGTATAATTGAAAATAGCTTTCTAAAATGAAGG
meneliki_AII30    ATGACCAACATCCGAAAATCCCACCCACTGATAAAAATTGTAAACAACGCATTCATCGACCTCCCAGCCCCATCAAACATCTCATCATGATGAAATTTCGGATCCCTTCTAGGGATCTGCCTAATTCTGCAAATCCTCACGGGCTTATTTCTAGCTATACACTACACACCAGACACAATAACAGCATTCTCCTCTGTCACCCATATCTGTCGAGATGTAAACCACGGCTGGATTATCCGATACATACATGCAAATGGAGCCTCAATATTCTTCATTTGCCTGTATATACATGTAGGACGAGGAATATACTACGGATCCTACACTTTCCTAGAAACATGAAACATCGGAGTAATTCTCCTATTCACAGTAATAGCCACAGCATTCATGGGCTACGTACTACCATGAGGACAAATATCATTTTGAGGAGCAACGGTAATCACAAACCTTCTGTCGGCAATCCCCTATATTGGCACCAACCTAGTCGAATGAATCTGAGGAGGCTTTTCAGTAGACAAGGCAACCTTAACCCGATTCTTCGCCTTCCACTTTATCCTCCCATTCATCATCGCAGCACTAGCCATGGTACACCTACTTTTCCTCCACGAAACAGGATCCAACAATCCAACAGGAATCCCATCAGACATGGATAAAATTCCATTCCACCCTTACTACACCATTAAAGACATCCTAGGCGCCCTACTACTAATCCTAGTCCTAATACTTCTAGTATTATTCACACCCGACCTCCTCGGAGACCCCGACAACTATACCCCAGCAAATCCACTCAATACACCACCCCATATCAAACCCGAATGATATTTCCTATTCGCATATGCAATCCTACGATCAATTCCCAATAAACTAGGAGGAGTCCTAGCTCTAGTACTCTCAATCCTAATCCTCATTTTAATACCCCTACTACATACATCCAAACAACGAAGCATAATATTCCGACCATTAAGCCAATGCCTCTTCTGAATATTAGCAGCAGACCTACTAACACTCACATGAATCGGAGGACAACCAGTTGAGCACCCATATATCATCATCGGACAACTAGCATCAATCATATATTTCCTCATTATCCTAGTACTAATACCAGCAACTAGTATAATTGAAAATAACTTTCTAAAATGAAGG
meneliki_AII56    ATGACCAACATCCGAAAATCCCACCCACTGATAAAAATTGTAAACAACGCATTCATCGACCTCCCAGCCCCATCAAACATCTCATCATGATGAAATTTCGGATCCCTTCTAGGGATCTGCCTAATTCTGCAAATCCTCACGGGCTTATTTCTAGCTATACACTACACACCAGACACAATAACAGCATTCTCCTCTGTCACCCATATCTGTCGAGATGTAAACCACGGCTGGATTATCCGATACATACATGCAAATGGAGCCTCAATATTCTTCATTTGCCTGTATATACATGTAGGACGAGGAATATACTACGGATCCTACACTTTCCTAGAAACATGAAACATCGGAGTAATTCTCCTATTCACAGTAATAGCCACAGCATTCATGGGCTACGTACTACCATGAGGACAAATATCATTTTGAGGAGCAACGGTAATCACAAACCTTCTGTCGGCAATCCCCTATATTGGCACCAACCTAGTCGAATGAATCTGAGGAGGCTTTTCAGTAGACAAGGCAACCTTAACCCGATTCTTCGCCTTCCACTTTATCCTCCCATTCATCATCGCAGCACTAGCCATGGTACACCTACTTTTCCTCCACGAAACAGGATCCAACAATCCAACAGGAATCCCATCAGACATGGATAAAATTCCATTCCACCCTTACTACACCATTAAAGACATCCTAGGCGCCCTACTACTAATCCTAGTCCTAATACTTCTAGTATTATTCACACCCGACCTCCTCGGAGACCCCGACAACTATACCCCAGCAAATCCACTCAATACACCACCCCATATCAAACCCGAATGATATTTCCTATTCGCATATGCAATCCTACGATCAATTCCCAATAAACTAGGAGGAGTCCTAGCTCTAGTACTCTCAATCCTAATCCTCATTTTAATACCCCTACTACATACATCCAAACAACGAAGCATAATATTCCGACCATTAAGCCAATGCCTCTTCTGAATATTAGCAGCAGACCTACTAACACTCACATGAATCGGAGGACAACCAGTTGAGCACCCATATATCATCATCGGACAACTAGCATCAATCATATATTTCCTCATTATCCTAGTACTAATACCAGCAACTAGTATAATTGAAAATAACTTTCTAAAATGAAGG
ornatus_Z07       ATGACCAACATCCGAAAATCCCACCCACTAATAAAAATTGTAAACAACGCATTCATCGACCTCCCAGCCCCATCAAACATCTCATCATGATGGAACTTCGGATCCCTTCTAGGAATCTGCCTAATTCTGCAAATCCTCACAGGCTTATTTCTAGCCATACACTACACATCAGACACAATAACAGCATTCTCCTCCGTTACTCATATCTGTCGGGACGTAAACTACGGCTGGATCATCCGATATATACACGCAAATGGAGCCTCAATATTCTTCATTTGCCTATACATACATGTAGGACGAGGAATATACTACGGATCTTACACCTTCCTAGAAACATGAAACATCGGAGTAATTCTCTTATTTACAGTAATAGCCACAGCATTCATGGGCTACGTACTACCATGAGGACAAATATCATTTTGAGGAGCGACAGTCATCACAAACCTCCTATCAGCAATCCCCTATATTGGTACCAGCCTAGTCGAATGAATCTGAGGGGGCTTTTCAGTAGACAAAGCAACCTTGACCCGATTCTTCGCCTTCCACTTCATCCTCCCATTCATCATTGCAGCACTAGCCATGGTACACCTATTATTTCTCCACGAAACAGGATCCAACAACCCAACAGGAATCTCATCAGACATAGACAAAATTCCATTCCACCCTTACTACACCATCAAAGACATCCTAGGTGCCCTACTACTAATCCTAATTCTAATACTTCTAGTATTATTTGCACCCGATCTCCTCGGAGACCCTGACAACTATACCCCAGCAAACCCACTCAATACACCACCCCATATCAAACCCGAATGATATTTCCTATTCGCATACGCAATCCTACGGTCAATCCCCAATAAACTAGGAGGAGTCCTAGCTCTAGTACTCTCAATCCTAATCCTCATCTTAATACCCCTACTACACACATCAAAACAACGAAGCATAATATTTCGACCATTAAGCCAATGCCTCTTCTGAATCTTAGCAGCAGACCTACTAACACTCACATGAATCGGAGGACAACCAGTTGAACACCCATATATTATCATTGGACAACTAGCATCCATCATATATTTCCTCATTATTCTAGTATTAATACCAGCAACCAGTATAATTGAAAACAACTTTCTAAAATGAAGG
phaleratus_17820  ATGACCAACATTCGAAAGTCCCATCCACTAATAAAAATTGTAAATAACGCATTCATTGACCTTCCAGCCCCATCAAACATCTCATCATGGTGAAACTTCGGATCCCTCCTAGGGATCTGCCTAACCCTGCAAATTCTTACAGGCTTATTCCTAGCCATACACTACACATCAGATACAACAACAGCATTCTCCTCTGTCACCCATATCTGTCGAGATGTGAACTATGGCTGAATCATCCGATATATACATGCAAACGGAGCTTCAATATTTTTTATTTGCTTATATATACACGTAGGACGAGGACTATACTACGGATCATACACTTTCCTAGAAACATGAAACGTAGGAGTAATTCTTCTATTTACAGTAATAGCTACAGCATTCATAGGATATGTACTGCCATGAGGACAAATATCATTCTGAGGGGCAACAGTTATCACAAATCTTTTATCAGCAATCCCATATATCGGCACCAGCCTAGTCGAATGAATCTGAGGTGGTTTCTCGGTTGACAAAGCAACCTTAACTCGATTCTTCGCCTTCCACTTTATCCTCCCATTTATTATCACAGCACTGGCCATAGTTCACCTACTTTTCCTGCACGAAACAGGATCCAACAACCCAACAGGAATCCCATCAGACACAGACAAAATCCCATTCCACCCCTACTACACCATCAAGGACATTCTAGGCGTCCTAATACTAATCCTAACCCTGATACTACTGACATTATTCGCACCCGACCTCCTCGGAGACCCCGACAACTACACCCCAGCAAACCCACTCAACACACCTCCTCACATTAAACCTGAATGATATTTCCTGTTCGCCTACGCAATCCTACGATCCATCCCCAATAAACTAGGAGGAGTCCTAGCCCTGGTACTCTCAATCCTAATCCTCATCCTAATACCCCTACTGCATACATCCAAACAACGAAGCATAATATTTCGACCACTAAGTCAATGCTTATTCTGACTTTTAGTAGCAGACCTACTAACACTCACATGAATTGGAGGGCAACCAGTTGAACACCCATATATTATCATCGGACAACTAGCATCCATCACCTACTTTCTCCTTATTCTCGTACTAATACCAGTAACCAGTACAATCGAAAATAATCTCCTAAAATGAAGA
roualeyni_L12     ATGACCAACATCCGAAAATCCCACCCACTGATAAAAATTGTAAACAACGCATTCATCGACCTCCCAGCCCCATCAAACATCTCATCATGATGAAATTTCGGATCCCTCCTAGGGATCTGCCTAACTCTGCAAATCCTCACGGGCTTATTTCTAGCTATACACTACACATCAGACACAATAACAGCATTCTCCTCTGTCACCCATATCTGTCGAGATGTAAACCACGGCTGAATTATCCGATACATACACGCAAATGGAGCCTCAATATTCTTCATCTGCCTATACATGCACGTAGGACGAGGAATATACTACGGATCCTACACCTTCCTAGAAACATGAAACATCGGAGTAATCCTCCTATTCACAGTAATAGCCACAGCATTCATGGGCTACGTACTACCATGAGGACAAATATCATTTTGAGGAGCAACGGTAATCACAAACCTTCTATCAGCAATCCCCTATATTGGCACCAACCTAGTCGAATGAATCTGGGGGGGCTTTTCAGTAGACAAGGCAACTTTAACCCGATTCTTCGCCTTCCACTTTATCCTCCCATTCATCATCGCAGCACTAGCCATGGTACACCTACTATTTCTCCACGAAACAGGATCCAACAATCCAACAGGAATCCCATCAGACATAGATAAAATTCCATTCCACCCTTACTACACCATTAAAGACATTCTAGGTGCCCTACTACTAATCCTAATTCTAATACTTCTAGTATTATTCGCACCCGACCTCCTCGGAGACCCTGACAACTATACCCCAGCAAATCCACTCAACACACCACCCCATATCAAACCCGAATGATACTTCCTATTCGCATACGCAATCCTACGATCAATCCCCAATAAACTAGGAGGAGTCCTAGCTCTAGTATTCTCAATCCTAATTCTCATCTTAATACCCCTACTACATACATCCAAACAACGAAGCATAATATTTCGACCATTAAGCCAATGCCTCTTCTGAATCTTAGCAGCAGACCTACTAACACTCACATGAATCGGAGGACAACCAGTTGAACATCCATATATCATCATCGGACAACTAGCATCAATCATATATTTCCTCATTATTCTAGTACTAATACCAGCAACTAGTATAATTGAAAACAGCTTTCTAAAATGAAGG
sylvaticus_EC04   ATGACCAACATCCGAAAATCCCACCCACTGATAAAAATTGTAAACAACGCATTCATCGACCTCCCAGCCCCATCAAACATCTCTTCATGATGAAACTTCGGGTCCCTTCTAGGGGTCTGCCTAATTATGCAAATCCTCACGGGCTTATTTCTAGCTATACACTACACATCAGACACAATAACAGCATTCTCCTCTGTCACCCATATCTGCCGGGACGTAAACTACGGCTGGATCATCCGATACATACACGCAAATGGAGCCTCAATATTCTTCATTTGTTTGTACATGCATGTAGGACGAGGAATATACTACGGATCCTACACCTTTCTAGAAACATGAAACATCGGAGTAATTCTCCTATTCACAGTAATAGCCACAGCATTCATGGGCTACGTACTACCATGAGGACAAATATCATTTTGAGGAGCAACGGTAATCACAAACCTTCTATCGGCAATCCCTTATATTGGCACCAGCCTAGTCGAATGAATCTGAGGAGGCTTTTCAGTAGACAAGGCAACCTTAACCCGATTCTTCGCCTTCCACTTTATCCTCCCATTCATCATCGCAGCACTAGCCATGGTTCACCTACTATTCCTCCACGAAACAGGATCCAACAACCCAACAGGAATCCCATCAGACATGGATAAAATTCCATTCCACCCTTACTACACCATTAAAGACATTCTAGGTGCCCTACTACTAATCCTAATTCTAATACTTCTAGTATTATTCGCACCCGACCTCCTCGGAGACCCTGACAACTATACCCCAGCAAATCCACTCAATACACCACCCCACATCAAACCCGAATGGTATTTCCTATTCGCGTATGCAATTCTACGATCAATCCCCAATAAACTGGGAGGAGTCCTAGCTCTAGTACTCTCAATCCTAATTCTCATCTTAATACCCCTACTACACATATCCAAACAACGAAGCATAATATTTCGACCACTAAGCCAATGCCTCTTCTGAATCTTAGCAGCAGACCTACTGACACTCACATGAATCGGAGGACAACCAGTTGAGCACCCATATATCATCATTGGACAACTAGCATCAATCATATATTTCCTCATTATTCTAGTATTAATACCAGCAATCAGTATAATTGAAAACAACCTTCTAAAATGAAGG
scriptus_SL       ATGACCAACATTCGAAAATCCCACCCACTAATAAAAATTGTAAATAACGCATTCATTGACCTTCCAGCCCCATCAAACATTTCATCATGGTGAAACTTCGGATCCCTCCTAGGAATCTGCCTAACCCTGCAAATTCTTACAGGCCTATTCCTAGCCATACACTACACAGCAGATGCAACAACAGCATTCTCCTCTGTCGCCCATATCTGTCGAGATGTGAACTACGGCTGAATCATCCGATATATACATGCAAACGGAGCTTCAATATTTTTTATTTGCTTGTATTTACACGTAGGACGAGGACTATACTACGGATCCTACACTTTCCTAGAAACATGAAACGTAGGAGTAATCCTTCTATTTACAGTAATAGCtACAGCATTCATAGGGTACGTACTACCATGAGGACAAATATCATTCTGAGGAGCAACAGTCATCACAAATCTTTTATCAGCAATTCCATATATCGGCACCAGCCTAGTTGAATGAATCTGAGGCGGTTTCTCAGTTGACAAAGCAACCCTAACTCGATTCTTCGCCTTCCACTTTATCCTCCCATTCATTATCGCAGCACTAGCTATAGTCCACCTACTATTCCTGCATGAGACAGGATCCAACAACCCAACAGGAATCCCATCAGACACAGACAAAATCCCATTTCACCCCTACTACACCATCAAGGACATCCTAGGCGCCCTAATACTAATCCTAGCCCTAATAACACTGGCATTATTTGCACCCGACCTCCTCGGAGACCCtGACAACTACACCCCAGCAAACCCACTCAACACACCTCCTCACATCAAACCTGAGTGATATTTCCTATTCGCCTATGCAATCCTACGATCCATCCCCAATAAACTAGGAGGAGTCATGGCCCTGGTACTCTCAATCCTAATCCTCATCCTGATACCCCTACTGCACACATCCAAACAACGAAGCATAATATTCCGACCACTAAGCCAATGTCTATTCTGACTTTTAGTAGCAGACTTACTGACACTCACATGAATTGGAGGACAACCAGTTGAACACCCATATATCATCATCGGACAACTAGCATCTATCACCTACTTCCTCCTTATTATTGTACTAATACCAGTAACTAGTACAATCGAAAATAATCTCCTAAAATGAAGA
LKudu1	          ATGATTAACATTCGAAAATCTCACCCGTTAATAAAAATCGTAAACAACGCATTCATTGACCTCCCAACCCCACCAAACATCTCATCATGATGAAATTTCGGATCACTTCTAGGGATCTGCCTAGTTCTGCAAATCCTTACAGGTTTATTTCTAGCAATACACTACACATCAGACACAATAACAGCATTTTCCTCCGTCACCCACATCTGTCGAGACGTAAACTACGGCTGAATCATCCGGTATATGCATGCAAATGGAGCTTCAATATTTTTCATTTGCTTATATATGCACGTAGGACGAGGACTGTACTACGGGTCATACACTTTCCTAGAAACATGAAATATCGGAGTAATTCTTCTATTCACAGTAATAGCCACAGCGTTCATAGGATACGTACTACCATGAGGGCAAATGTCATTCTGAGGAGCAACAGTTATCACGAACCTCCTATCAGCAATCCCATACATTGGCACCAACCTAGTCGAATGAATCTGAGGAGGGTTTTCAGTGGACAAAGCAACCCTAACCCGATTTTTCGCCTTCCACTTCATCCTTCCATTTATTATCGCAGCACTAGCCCTTGTCCACCTTCTATTCCTCCACGAAACAGGATCCAACAACCCAACAGGAATCTCGTCAGACACAGACAAAATCCCATTCCACCCCTACTATACAATTAAAGACATTCTAGGTGCCCTATTACTAATTCTAGCTCTAATACTTCTAGTGCTGTTTGCACCTGATCTCCTTGGAGACCCCGACAACTATACCCCAGCAAACCCACTCAACACACCCCCTCACATTAAACCCGAATGGTACTTCCTATTCGCATACGCAATTCTGCGATCAATCCCAAATAAACTAGGAGGGGTCCTAGCCCTAGTACTCTCAATCCTAATCCTTATCTTAATACCTCTACTGCATGCATCCAAACAACGAAGCATAATATTCCGACCATTGAGCCAATGCCTATTCTGAATCTTAGTAGCAGACCTACTCACACTCACATGAAT-GGAGGGCAACCAGTCGAACACCCATATATCATCATCGGACAACTAGCATCTATTATATACTTCCTCCTTATTTTAGTATTAATGCCAGCAATTAGCATAATCGAAAATAA-TTTTTAAAGTGAAGA
;
END;


##MGF
#NEXUS 
Begin data;
 Dimensions ntax=29 nchar=671;
 Format datatype=dna missing=? gap=-;
 Matrix
Angola_B14201     CATTCCTAATATAAATGTCAAAAGCAAGACTGAATCTTATATGTGTAGGTAAGAATCTACCTCTGACTCAAATATATATGTAGCTTGAAACAGACAC--GTGTGTGTGTATGTCTAATATAAAAGCAAATTATCAGTGGCATGAAAAAAGTTATATATTTGTTGGTGTTCAAGCCCAAACAACACTTAACCATCTTCAAAGTACAGAATTACGCACGAGTAAATGATATATGAGATAGTCACTCATTTTCACCTGATATTTATTAGTAATGTACAGTTATATTCTTCTTCACTTCCAGTCTTCTTAATGTCCCCTTCTCAAATCTTTTCCTTAGGGGTCTAATTCTGAGTCATGAATTCTCATCTTCACCACTTACTCTGTACTGAGACTTCCTCTCAGCTACCATCCCTATGATACAAAATTTTAATTTCATTACTTATTTTGAAAAAGTGATCAATTGCCA-CCATTT-CATTATTTACATTTATTAGCATGTGTAGGCGGTGAATCTTTGTTCTGTAAGGTGACTTTGGTGAATTTCTTAATAAAAATAGAATAGCAGGACCCAGTATAAAATAAACAGGATCTGAATGATCCAGATTTGGGAAGCAGGCCTTTTAAGTACTCTAATATTGCACTTCACCTTTTGAGGACTCTTTAATTTATGTAAAT
B.taurus1         TATTCCTAATATAAATGTAGAAAGCAAGACTGAATCTTTTATGTATAGGTAAGAATCTACCTCTGACTCAAATATATATGTAGCTAGAAACAGACATGTGTGTGTATGTATGTCTAATATAAAAGCAAAT-ATCAGTGGCATGAAAAAAGTTATATATTTGTTGGTGTTCAAGCCCAAACAATACTTAACCATCTTCAAAGTACAGAATTGCACATGAGTAAACGATATATGAGATAGTCACTCATTTTCACCTGATATTTACTAGTAATATACAATTATATTCTTCTTCACTTCCAGTCTTCTTAATGTCCCCTTCTCAAATCTTTTCCTTAGGGGTCTAATTCTGAGTCATGAATTCTCATCTTCATCACTTACCCTGTACTGAGACTTCCTCCCCGCTACCATCCCTATGATATGAAATTTTAATTTCATTACTTATTTTGAAAAAGTGATCAATTGCCAACCATTTGCATTATTTACATTT---------------------------GTT---TAAAGTGACTTTGGTGAATTTCTTAATAAAAATAGAAAAGCAGGACCAAGTATAAAATAAATAGGATCTGAATGATCCAGATTTGGGAAGCAGGCCTGGAAAGTACTCTAATATTGCACTTCACCTTTTGAGGACTCTTTAATTTATGTAAAT
LowerVolta_GH4850 CATTCCTAATATAAATGTCAAAAGCAAGACTGAATCTTATATGTGTAGGTAAGAATCTACCTCTGACTCAAATATATATGTAGCTTGAAACAGACAC--GTGTGTGTGTATGTCTAATATAAAAGCAAATTATCAGTGGCATGAAAAAAGTTATGTATTTGTTGGTGTTCAAGCCCAAACAACACTTAACCATCTTCAAAGTACAGAATTACGCACGAGTAAACGATATATGAGATAGTCACTCATTTTCACCTGATATTTATTAGTAATGTACAGTTATATTCTTCTTCACTTCCAGTCTTCTTAATGTCCCCTTCTCAAATCTTTTCCTTAGGGGTCTAATTCTGAGTCATGAATTCTCATCTTCACCACTTACTCTGTACTGAGACTTCCTCTCAGCTACCATCCCTATGATACAAAATTTTAATTTCATTACTTATTTTGAAAAAGTGATCAATTGCCA-CCATTT-CATTATTTACATTTATTAGCATGTGTAGGCCGTGAATCTTTGTTCTGTAAGGTGACTTTGGTGAATTTCTTAATAAAAATAGAATAGCAGGACCCAGTATAAAATAAACAGGATCTGAATGATCCAGATTTGGGAAGCAGGCCTTTTAAGTACTCTAATATTGCACTTCACCTTTTGAGGACTCTTTAATTTATGTAAAT
Luangwa_17002     CATTCCTAATATAAATGTCAAAAGCAAGACTGAATCTTATATGTGTAGGTAAGAATCTACCTCTGACTCAAATATATATGTAGCTTGAAACAGACAC--GTGTGTGTGTATGTCTAATATAAAAGCAAATTATCAGTGGCATGAAAAAAGTTATATATTTGTTGGTGTTCAAGCCCAAACAACACTTAACCATCTTCAAAGTACAGAATTACGCACGAGTAAATGATATATGAGATAGTCACTCATTTTCACCTGATATTTATTAGTAATGTACAGTTATATTCTTCTTCACTTCCAGTCTTCTTAATGTCCCCTTCTCAAATCTTTTCCTTAGGGGTCTAATTCTGAGTCATGAATTCTCATCTTCACCACTTACTCTGTACTGAGACTTCCTCTCAGCTACCATCCCTATGATACAAAATTTTAATTTCATTACTTATTTTGAAAAAGTGATCAATTGCCA-CCATTT-CATTATTTACATTTATTAGCATGTGTAGGCGGTGAATCTTTGTTCTGTAAGGTGACTTTGGTGAATTTCTTAATAAAAATAGAATAGCAGGACCCAGTATAAAATAAACAGGATCTGAATGATCCAGATTTGGGAAGCAGGCCTTTTAAGTACTCTAATATTGCACTTCACCTTTTGAGGACTCTTTAATTTATGTAAAT
Niger_L26342      CATTCCTAATATAAATGTCAAAAGCAAGACTGAATCTTATATGTGTAGGTAAGAATCTACCTCTGACTCAAATATATATGTAGCTTGAAACAGACAC--GTGTGTGTGTATGTCTAATATAAAAGCAAATTATCAGTGGCATGAAAAAAGTTATGTATTTGTTGGTGTTCAAGCCCAAACAACACTTAACCATCTTCAAAGTACAGAATTACGCACGAGTAAACGATATATGAGATAGTCACTCATTTTCACCTGATATTTATTAGTAATGTACAGTTATATTCTTCTTCACTTCCAGTCTTCTTAATGTCCCCTTCTCAAATCTTTTCCTTAGGGGTCTAATTCTGAGTCATGAATTCTCATCTTCACCACTTACTCTGTACTGAGACTTCCTCTCAGCTACCATCCCTATGATACAAAATTTTAATTTCATTACTTATTTTGAAAAAGTGATCAATTGCCA-CCATTT-CATTATTTACATTTATTAGCATGTGTAGGCCGTGAATCTTTGTTCTGTAAGGTGACTTTGGTGAATTTCTTAATAAAAATAGAATAGCAGGACCCAGTATAAAATAAACAGGATCTGAATGATCCAGATTTGGGAAGCAGGCCTTTTAAGTACTCTAATATTGCACTTCACCTTTTGAGGACTCTTTAATTTATGTAAAT
delame2		  CATTCCTAATATAAATGTCAAAAGCAAGACTGAATCTTATATGTGTAGGTAAGAATCTACCTCTGACTCAAATATATATGTAGCTTGAAACAGACAC--GTGTGTGTGTATGTCTAATATAAAAGCAAATTATCAGTGGCATGAAAAAAGTTATATATTTGTTGGTGTTCAAGCCCAAACAACACTTAACCATCTTCAAAGTACAGAATTACGCACGAGTAAATGATATATGAGATAGTCACCCATTTTCCCCTGATATTTATTAGTAATGTACAGTTATATTCTTCTTCACTTCCAGTCTTCTTAATGTCCCCTTCTCAAATCTTTTCCTTAGGGGTCTAATTCTGAGTCATGAATTCTCATCTTCACCACTTACTCTGTACTGAGACTTCCTCTCAGCTACCATCCCTATGATACAAAATTTTAATTTCATTACTTATTTTGAAGAAGTGATCAATTGCCA-CCATTT-CATTATTTACATTTATTAGCATGTGTAGGCGGTGAATCTTTGTTCTGTAAGGTGACTTTGGTGAATTTCTTAATAAAAATAGAATAGCAGGACCCAGTATAAAATAAACAGGATCTGAATGATCCAGATTTGGGAAGCAGGCCTTTTAAGTACTCTAATAGTGCACTTCACCTTTTGAGGACTCTTTAATTTATGTAAAT
T.scriptus2       CATTCCTAATATAAATGTCAAAAGCAAGACTCAATCTTATATGTGTAGGTAAGAATCTACCTCTGACTCAAATATATATGTAGCTTGAAACAGACAC--GTGTGTGTGTATGTCTAATATAAAAGCAAATTATCAGTGGCATGAAAAAAGTTATATATTTGTTGGTGTTCAAGCCCAAACAACACTTAACCATCTTCAAAGTACAGAATTACGCACGAGTAAATGATATATGAGATAGTCACTCATTTTCACCTGATATTTATTAGTAATGTACAGTTATATTCTTCTTCACTTCCAGTCTTCTTAATGTCCCCTTCTCAAATCTTTTCCTTAGGGGTCTAATTCTGAGTCATGAATTCTCATCTTCACCACTTACTCTGTACTGAGACTTCCTCTCAGCTACCATCCCTATGATACAAAATTTTAATTTCATTACTTATTTTGAAAAAGTGATCAATTGCCA-CCATTT-CATTATTTACATTTATTAGCATGTGTAGGCGGTGAATCTTTGTTCTGTAAGGTGACTTTGGTGAATTTCTTAATAAAAATAGAATAGCAGGACCCAGTATAAAATAAACAGGATCTGAATGATCCAGATTTGGGAAGCAGGCCTTTTAAGTACTCTAATATTGCACTTCACCTTTTGAGGACTCTTTAATTTATGTAAAT
UpperVolta_GH6336 CATTCCTAATATAAATGTCAAAAGCAAGACTGAATCTTATATGTGTAGGTAAGAATCTACCTCTGACTCAAATATATATGTAGCTTGAAACAGACAC--GTGTGTGTGTATGTCTAATATAAAAGCAAATTATCAGTGGCATGAAAAAAGTTATGTATTTGTTGGTGTTCAAGCCCAAACAACACTTAACCATCTTCAAAGTACAGAATTACGCACGAGTAAACGATATATGAGATAGTCACTCATTTTCACCTGATATTTATTAGTAATGTACAGTTATATTCTTCTTCACTTCCAGTCTTCTTAATGTCCCCTTCTCAAATCTTTTCCTTAGGGGTCTAATTCTGAGTCATGAATTCTCATCTTCACCACTTACTCTGTACTGAGACTTCCTCTCAGCTACCATCCCTATGATACAAAATTTTAATTTCATTACTTATTTTGAAAAAGTGATCAATTGCCA-CCATTT-CATTATTTACATTTATTAGCATGTGTAGGCCGTGAATCTTTGTTCTGTAAGGTGACTTTGGTGAATTTCTTAATAAAAATAGAATAGCAGGACCCAGTATAAAATAAACAGGATCTGAATGATCCAGATTTGGGAAGCAGGCCTTTTAAGTACTCTAATATTGCACTTCACCTTTTGAGGACTCTTTAATTTATGTAAAT
Zambezi_TE8       CATTCCTAATATAAATGTCAAAAGCAAGACTGAATCTTATATGTGTAGGTAAGAATCTACCTCTGACTCAAATATATATGTAGCTTGAAACAGACAC--GTGTGTGTGTATGTCTAATATAAAAGCAAATTATCAGTGGCATGAAAAAAGTTATATATTTGTTGGTGTTCAAGCSCAAACAACACTTAACCATCTTCAAAGTACAGAATTACGCACGAGTAAATGATATATGAGATAGTCACTCATTTTCACCTGATATTTATTAGTAATGTACAGTTATATTCTTCTTCACTTCCAGTCTTCTTAATGTCCCCTTCTCAAATCTTTTCCTTAGGGGTCTAATTCTGAGTCATGAATTCTCATCTTCACCACTTACTCTGTACTGAGACTTCCTCTCAGCTACCATCCCTATGATACAAAATTTTAATTTCATTACTTATTTTGAAAAAGTGATCAATTGCCA-CCATTT-CATTATTTACATTTATTAGCATGTGTAGGCGGTGAATCTTTGTTCTGTAAGGTGACTTTGGTGAATTTCTTAATAAAAATAGAATAGCAGGACCCAGTATAAAATAAACAGGATCTGAATGATCCAGATTTGGGAAGCAGGCCTTTTAAGTACTCTAATATTGCACTTCACCTTTTGAGGACTCTTTAATTTATGTAAAT
Zambezi_Z06       CATTCCTAATATAAATGTCAAAAGCAAGACTGAATCTTATATGTGTAGGTAAGAATCTACCTCTGACTCAAATATATATGTAGCTTGAAACAGACAC--GTGTGTGTGTATGTCTAATATAAAAGCAAATTATCAGTGGCATGAAAAAAGTTATATATTTGTTGGTGTTCAAGCCCAAACAACACTTAACCATCTTCAAAGTACAGAATTACGCACGAGTAAATGATATATGAGATAGTCACTCATTTTCACCTGATATTTATTAGTAATGTACAGTTATATTCTTCTTCACTTCCAGTCTTCTTAATGTCCCCTTCTCAAATCTTTTCCTTAGGGGTCTAATTCTGAGTCATGAATTCTCATCTTCACCACTTACTCTGTACTGAGACTTCCTCTCAGCTACCATCCCTATGATACAAAATTTTAATTTCATTACTTATTTTGAAAAAGTGATCAATTGCCA-CCATTT-CATTATTTACATTTATTAGCATGTGTAGGCGGTGAATCTTTGTTCTGTAAGGTGACTTTGGTGAATTTCTTAATAAAAATAGAATAGCAGGACCCAGTATAAAATAAACAGGATCTGAATGATCCAGATTTGGGAAGCAGGCCTTTTAAGTACTCTAATATTGCACTTCACCTTTTGAGGACTCTTTAATTTATGTAAAT
barkeri_S27       CATTCCTAATATAAATGTCAAAAGCAAGACTGAATCTTATATGTGTAGGTAAGAATCTACCTCTGACTCAAATATATATGTAGCTTGAAACAGACAC--GTGTGTGTGTATGTCTAATATAAAAGCAAATTATCAGTGGCATGAAAAAAGTTATATATTTGTTGGTGTTCAAGCCCAAACAACACTTAACCATCTTCAAAGTACAGAATTACGCACGAGTAAATGATATATGAGATAGTCACTCATTTTCACCTGATATTTATTAGTAATGTACAGTTATATTCTTCTTCACTTCCAGTCTTCTTAATGTCCCCTTCTCAAATCTTTTCCTTAGGGGTCTAATTCTGAGTCATGAATTCTCATCTTCACCACTTACTCTGTACTGAGACTTCCTCTCAGCTACCATCCCTATGATACAAAATTTTAATTTCATTACTTATTTTGAAAAAGTGATCAATTGCCA-CCATTT-CATTATTTACATTTATTAGCATGTGTAGGCGGTGAATCTTTGTTCTGTAAGGTGACTTTGGTGAATTTCTTAATAAAAATAGAATAGCAGGACCCAGTATAAAATAAACAGGATCTGAATGATCCAGATTTGGGAAGCAGGCCTTTTAAGTACTCTAATATTGCACTTCACCTTTTGAGGACTCTTTAATTTATGTAAAT
bor_NN116         CATTCCTAATATAAATGTCAAAAGCAAGACTGAATCTTATATGTGTAGGTAAGAATCTACCTCTGACTCAAATATATATGTAGCTTGAAACAGACAC--GTGTGTGTGTATGTCTAATATAAAAGCAAATTATCAGTGGCATGAAAAAAGTTATGTATTTGTTGGTGTTCAAGCCCAAACAACACTTAACCATCTTCAAAGTACAGAATTACGCACGAGTAAACGATATATGAGATAGTCACTCATTTTCACCTGATATTTATTAGTAATGTACAGTTATATTCTTCTTCACTTCCAGTCTTCTTAATGTCCCCTTCTCAAATCTTTTCCTTAGGGGTCTAATTCTGAGTCATGAATTCTCATCTTCACCACTTACTCTGTACTGAGACTTCCTCTCAGCTACCATCCCTATGATACAAAATTTTAATTTCATTACTTATTTTGAAAAAGTGATCAATTGCCA-CCATTT-CATTATTTACATTTATTAGCATGTGTAGGCCGTGAATCTTTGTTCTGTAAGGTGACTTTGGTGAATTTCTTAATAAAAATAGAATAGCAGGACCCAGTATAAAATAAACAGGATCTGAATGATCCAGATTTGGGAAGCAGGCCTTTTAAGTACTCTAATATTGCACTTCACCTTTTGAGGACTCTTTAATTTATGTAAAT
dama_C159         CATTCCTAATATAAATGTCAAAAGCAAGACTGAATCTTATATGTGTAGGTAAGAATCTACCTCTGACTCAAATATATATGTAGCTTGAAACAGACAC--GTGTGTGTGTATGTCTAATATAAAAGCAAATTATCAGTGGCATGAAAAAAGTTATATATTTGTTGGTGTTCAAGCCCAAACAACACTTAACCATCTTCAAAGTACAGAATTACGCACGAGTAAATGATATATGAGATAGTCACTCATTTTCACCTGATATTTATTAGTAATGTACAGTTATATTCTTCTTCACTTCCAGTCTTCTTAATGTCCCCTTCTCAAATCTTTTCCTTAGGGGTCTAATTCTGAGTCATGAATTCTCATCTTCACCACTTACTCTGTACTGAGACTTCCTCTCAGCTACCATCCCTATGATACAAAATTTTAATTTCATTACTTATTTTGAAAAAGTGATCAATTGCCA-CCATTT-CATTATTTACATTTATTAGCATGTGTAGGCGGTGAATCTTTGTTCTGTAAGGTGACTTTGGTGAATTTCTTAATAAAAATAGAATAGCAGGACCCAGTATAAAATAAACAGGATCTGAATGATCCAGATTTGGGAAGCAGGCCTTTTAAGTACTCTAATATTGCACTTCACCTTTTGAGGACTCTTTAATTTATGTAAAT
decula_DDF1       CATTCCTAATATAAATGTCAAAAGCAAGACTGAATCTTATATGTGTAGGTAAGAATCTACCTCTGACTCAAATATATATGTAGCTTGAAACAGACAC--GTGTGTGTGTATGTCTAATATAAAAGCAAATTATCAGTGGCATGAAAAAAGTTATGTATTTGTTGGTGTTCAAGCCCAAACAACACTTAACCATCTTCAAAGTACAGAATTACGCACGAGTAAACGATATATGAGATAGTCACTCATTTTCACCTGATATTTATTAGTAATGTACAGTTATATTCTTCTTCACTTCCAGTCTTCTTAATGTCCCCTTCTCAAATCTTTTCCTTAGGGGTCTAATTCTGAGTCATGAATTCTCATCTTCACCACTTACTCTGTACTGAGACTTCCTCTCAGCTACCATCCCTATGATACAAAATTTTAATTTCATTACTTATTTTGAAAAAGTGATCAATTGCCA-CCATTT-CATTATTTACATTTATTAGCATGTGTAGGCCGTGAATCTTTGTTCTGTAAGGTGACTTTGGTGAATTTCTTAATAAAAATAGAATAGCAGGACCCAGTATAAAATAAACAGGATCTGAATGATCCAGATTTGGGAAGCAGGCCTTTTAAGTACTCTAATATTGCACTTCACCTTTTGAGGACTCTTTAATTTATGTAAAT
decula_DDF2       CATTCCTAATATAAATGTCAAAAGCAAGACTGAATCTTATATGTGTAGGTAAGAATCTACCTCTGACTCAAATATATATGTAGCTTGAAACAGACAC--GTGTGTGTGTATGTCTAATATAAAAGCAAATTATCAGTGGCATGAAAAAAGTTATGTATTTGTTGGTGTTCAAGCCCAAACAACACTTAACCATCTTCAAAGTACAGAATTACGCACGAGTAAACGATATATGAGATAGTCACTCATTTTCACCTGATATTTATTAGTAATGTACAGTTATATTCTTCTTCACTTCCAGTCTTCTTAATGTCCCCTTCTCAAATCTTTTCCTTAGGGGTCTAATTCTGAGTCATGAATTCTCATCTTCACCACTTACTCTGTACTGAGACTTCCTCTCAGCTACCATCCCTATGATACAAAATTTTAATTTCATTACTTATTTTGAAAAAGTGATCAATTGCCA-CCATTT-CATTATTTACATTTATTAGCATGTGTAGGCCGTGAATCTTTGTTCTGTAAGGTGACTTTGGTGAATTTCTTAATAAAAATAGAATAGCAGGACCCAGTATAAAATAAACAGGATCTGAATGATCCAGATTTGGGAAGCAGGCCTTTTAAGTACTCTAATATTGCACTTCACCTTTTGAGGACTCTTTAATTTATGTAAAT
dianae_C329       CATTCCTAATATAAATGTCAAAAGCAARACTGAATCTTATATGTGTAGGTAAGAATCTACCTCTGACTCAAATATATATGTAGCTTGAAACAGACAC--GTGTGTGTGTATGTCTAATATAAAAGCAAATTATCAGTGGCATGAAAAAAGTTATATATTTGTTGGTGTTCAAGCCCAAACAACACTTAACCATCTTCAAAGTACAGAATTACGCAYGAGTAAATGATATATGAGATAGTCACTCATTTTCACCTGATATTTATTAGTAATGTACAGTTATATTCTTCTTCACTTCCAGTCTTCTTAATGTCCCCTTCTCAAATCTTTTCCTTAGGGGTCTAATTCTGAGTCATGAATTCTCATCTTCACCAYTTACTCTGTACTGAGACTTCCTCTCAGCTACCATCCCTATGATACAAAATTTTAATTTCATTACTTATTTTGAAAAAGTGATCAATTGCCA-CCATTT-CATTATTTACATTTATTAGCATGTGTAGGCGGTGAATCTTTGTTCTGTAAGGTGACTTTGGTGAATTTCTTAATAAAAATAGAATAGCAGGACCCAGTATAAAATAAACAGGATCTGAATGATCCAGATTTGGGAAGCAGGCCTTTTAAGTACTCTAATATTGCACTTCACCTTTTGAGGACTCTTTAATTTATGTAAAT
dodingae_U368     CATTCCTAATATAAATGTCAAAAGCAAGACTGAATCTTATATGTGTAGGTAAGAATCTACCTCTGACTCAAATATATATGTAGCTTGAAACAGACAC--GTGTGTGTGTATGTCTAATATAAAAGCAAATTATCAGTGGCATGAAAAAAGTTATGTATTTGTTGKTGTTCAAGCCCAAACAACACTTAACCATCTTCAAAGTACAGAATTACGCACGAGTAAACGATATATGAGATAGTCACTCATTTTCACCTGATATTTATTAGTAATGTACAGTTATATTCTTCTTCACTTCCAGTCTTCTTAATGTCCCCTTCTCAAATCTTTTCCTTAGGGGTCTAATTCTGAGTCATGAATTCTCATCTTCACCACTTACTCTGTACTGAGACTTCCTCTCAGCTACCATCCCTATGATACAAAATTTTAATTTCATTACTTATTTTGAAAAAGTGATCAATTGCCA-CCATTT-CATTATTTACATTTATTAGCATGTGTAGGCCGTGAATCTTTGTTCTGTAAGGTGACTTTGGTGAATTTCTTAATAAAAATAGAATAGCAGGACCCAGTATAAAATAAACAGGATCTGAATGATCCAGATTTGGGAAGCAGGCCTTTTAAGTACTCTAATATTGCACTTCACCTTTTGAGGACTCTTTAATTTATGTAAAT
fasciatus1_J34    CATTCCTAATATAAATGTCAAAAGCAAGACTGAATCTTATATGTGTAGGTAAGAATCTACCTCTGACTCAAATATATATGTAGCTTGAAACAGACAC--GTGTGTGTGTATGTCTAATATAAAAGCAAATTATCAGTGGCATGAAAAAAGTTATATATTTGTTGGTGTTCAAGCCCAAACAACACTTAACCATCTTCAAAGTACAGAATTACGCACGAGTAAATGATATATGAGATAGTCACTCATTTTCACCTGATATTTATTAGTAATGTACAGTTATATTCTTCTTCACTTCCAGTCTTCTTAATGTCCCCTTCTCAAATCTTTTCCTTAGGGGTCTAATTCTGAGTCATGAATTCTCATCTTCACCACTTACTCTGTACTGAGACTTCCTCTCAGCTACCATCCCTATGATACAAAATTTTAATTTCATTACTTATTTTGAAAAAGTGATCAATTGCCA-CCATTT-CATTATTTACATTTATTAGCATGTGTAGGCGGTGAATCTTTGTTCTGTAAGGTGACTTTGGTGAATTTCTTAATAAAAATAGAATAGCAGGACCCAGTATAAAATAAACAGGATCTGAATGATCCAGATTTGGGAAGCAGGCCTTTTAAGTACTCTAATATTGCACTTCACCTTTTGAGGACTCTTTAATTTATGTAAAT
fasciatus2_J14    CATTCCTAATATAAATGTCAAAAGCAAGACTGAATCTTATATGTGTAGGTAAGAATCTACCTCTGACTCAAATATATATGTAGCTTGAAACAGACAC--GTGTGTGTGTATGTCTAATATAAAAGCAAATTATCAGTGGCATGAAAAAAGTTATATATTTGTTGGTGTTCAAGCCCAAACAACACTTAACCATCTTCAAAGTACAGAATTACGCACGAGTAAATGATATATGAGATAGTCACTCATTTTCACCTGATATTTATTAGTAATGTACAGTTATATTCTTCTTCACTTCCAGTCTTCTTAATGTCCCCTTCTCAAATCTTTTCCTTAGGGGTCTAATTCTGAGTCATGAATTCTCATCTTCACCACTTACTCTGTACTGAGACTTCCTCTCAGCTACCATCCCTATGATACAAAATTTTAATTTCATTACTTATTTTGAAAAAGTGATCAATTGCCA-CCATTT-CATTATTTACRTTTATTAGCATGTGTAGGCGGTGAATCTTTGTTCTGTAAGGTGACTTTGGTGAATTTCTTAATAAAAATAGAATAGCAGGACCCAGTATAAAATAAACAGGATCTGAATGATCCAGATTTGGGAAGCAGGCCTTTTAAGTACTCTAATATTGCACTTCACCTTTTGAGGACTCTTTAATTTATGTAAAT
delame1	          CATTCCTAATATAAATGTCAAAAGCAAGACTGAATCTTATATGTGTAGGTAAGAATCTACCTCTGACTCAAATATATATGTAGCTTGAAACAGACAC--GTGTGTGTGTATGTCTAATATAAAAGCAAATTATCAGTGGCATGAAAAAAGTTATATATTTGTTGGTGTTCAAGCCCAAACAACACTTAACCATCTTCAAAGTACAGAATTAYGCACGAGTAAATGATATATGAGATAGTCACTCATTTTCACCTGATATTTATTAGTAATGTACAGTTATATTCTTCTTCACTTCCAGTCTTCTTAATGTCCCCTTCTCAAATCTTTTCCTTAGGGGTCTAATTCTGAGTCATGAATTCTCATCTTCACCACTTACTCTGTACTGAGACTTCCTCTCAGCTACCATCCCTATGATACAAAATTTTAATTTCATTACTTATTTTGAAAAAGTGATCAATTGCCA-CCATTT-CATTATTTACATTTATTAGCATGTGTAGGCGGTGAATCTTTGTTCTGTAAGGTGACTTTGGTGAATTTCTTAATAAAAATAGAATAGCAGGACCCAGTATAAAATAAACAGGATCTGAATGATCCAGATTTGGGAAGCAGGCCTTTTAAGTACTCTAATATTGCACTTCACCTTTTGAGGACTCTTTAATTTATGTAAAT
massaicus_Z10     CATTCCTAATATAAATGTCAAAAGCAAGACTGAATCTTATATGTGTAGGTAAGAATCTACCTCTGACTCAAATATATATGTAGCTTGAAACAGACAC--RTGTGTGTGTATGTCTAATATAAAAGCAAATTATCAGTGGCATGAAAAAAGTTATATATTTGTTGGTGTTCAAGCCCAAACAACACTTAACCATCTTCAAAGTACAGAATTACGCACGAGTAAATGATATATGAGATAGTCACTCATTTTCACCTGATATTTATTAGTAATGTACAGTTATATTCTTCTTCACTTCCAGTCTTCTTAATGTCCCCTTCTCAAATCTTTTCCTTAGGGGTCTAATTCTGAGTCATGAATTCTCATCTTCACCAYTTACTCTGTACTGAGACTTCCTCTCAGCTACCATCCCTATGATACAAAATTTTAATTTCATTACTTATTTTGAAAAAGTGATCAATTGCCA-CCATTT-CATTATTTACATTTATTAGCATGTGTAGGCGGTGAATCTTTGTTCTGTAAGGTGACTTTGGTGAATTTCTTAATAAAAATAGAATAGCAGGACCCAGTATAAAATAAACAGGATCTGAATGATCCAGATTTGGGAAGCAGGCCTTTTAAGTACTCTAATATTGCACTTCACCTTTTGAGGACTCTTTAATTTATGTAAAT
meneliki_AII30    CATTCCTAATATAAATGTCAAAAGCAAGACTGAATCTTATATGTGTAGGTAAGAATCTACCTCTGACTCAAATATATATGTAGCTTGAAACAGACAC--GTGTGTGTGTATGTCTAATATAAAAGCAAATTATCAGTGGCATGAAAAAAGTTATRTATTTGTTGGTGTTCAAGCCCAAACAACACTTAACCATTTTCAAAGTACAGAATTACGCACGAGTAAACGATATATGAGATAGTCACTCATTTTCACCTGATATTTATTAGTAATGTACAGTTATATTCTTCTTCACTTCCAGTCTTCTTAATGTCCCCTTCTCAAATCTTTTCCTTAGGGGTCTAATTCTGAGTCATGAACTCTCATCTTCACCACTTACTCTGTACTGAGACTTCCTCTCAGCTACCATCCCTATGATACAAAATTTTAATTTCATTACTTATTTTGAAAAAGTGATGAATTGCCA-CCATTT-CATTATTTACATTTATTAGCATGTGTAGGCAGTGAATCTTTGTTCTGTAAGGTGACTTTGGTGAATTTCTTAATAAAAATAGAATAGCAGGACCCAGTATAAAATAAACAGGATCTGAATGATCCAGATTTGGGAAGCAGGCCTTTTAAGTACTCTAATATTGCACTTCACCTTTTGAGGACTCTTTAATTTATGTAAAT
meneliki_AII56    CATTCCTAATATAAATGTCAAAAGCAAGACTGAATCTTATATGTGTAGGTAAGAATCTACCTCTGACTCAAATATATATGTAGCTTGAAACAGACAC--GTGTGTGTGTATGTCTAATATAAAAGCAAATTATCAGTGGCATGAAAAAAGTTATATATTTGTTGGTGTTCAAGCCCAAACAACACTTAACCATTTTCAAAGTACAGAATTACGCACGAGTAAACGATATATGAGATAGTCACTCATTTTCACCTGATATTTATTAGTAATGTACAGTTATATTCTTCTTCACTTCCAGTCTTCTTAATGTCCCCTTCTCAAATCTTTTCCTTAGGGGTCTAATTCTGAGTCATGAACTCTCATCTTCACCACTTACTCTGTACTGAGACTTCCTCTCAGCTACCATCCCTATGATACAAAATTTTAATTTCATTACTTATTTTGAAAAAGTGATGAATTGCCA-CCATTT-CATTATTTACATTTATTAGCATGTGTAGGCAGTGAATCTTTGTTCTGTAAGGTGACTTTGGTGAATTTCTTAATAAAAATAGAATAGCAGGACCCAGTATAAAATAAACAGGATCTGAATGATCCAGATTTGGGAAGCAGGCCTTTTAAGTACTCTAATATTGCACTTCACCTTTTGAGGACTCTTTAATTTATGTAAAT
ornatus_Z07       CATTCCTAATATAAATGTCAAAAGCAAGACTGAATCTTATATGTGTAGGTAAGAATCTACCTCTGACTCAAATATATATGTAGCTTGAAACAGACAC--GTGTGTGTGTATGTCTAATATAAAAGCAAATTATCAGTGGCATGAAAAAAGTTATATATTTGTTGGTGTTCAAGCCCAAACAACACTTAACCATCTTCAAAGTACAGAATTACGCACGAGTAAATGATATATGASATAGTCACTCATTTTCACCTGATATTTATTAGTAATGTACAGTTATATTCTTCTTCACTTCCAGTCTTCTTAATGTCCCCTTCTCAAATCTTTTCCTTAGGGGTCTAATTCTGAGTCATGAATTCTCATCTTCACCACTTACTCTGTACTGAGACTTCCTCTCAGCTACCATCCCTATGATACAAAATTTTAATTTCATTACTTATTTTGAAAAAGTGATCAATTGCCA-CCATTT-CATTATTTACATTTATTAGCATGTGTAGGCGGTGAATCTTTGTTCTGTAAGGTGACTTTGGTGAATTTCTTAATAAAAATAGAATAGCAGGACCCAGTATAAAATAAACAGGATCTGAATGATCCAGATTTGGGAAGCAGGCCTTTTAAGTACTCTAATATTGCACTTCACCTTTTGAGGACTCTTTAATTTATGTAAAT
phaleratus_17820  CATTCCTAATATAAATGTCAAAAGCAAGACTGAATCTTATATGTGTAGGTAAGAATCTACCTCTGACTCAAATATATATGTAGCTTGAAACAGACAC--RTGTGTGTGTATGTCTAATATAAAAGCAAATTATCAGTGGCATGAAAAAAGTTATGTATTTGTTGGTGTTCAAGCCCAAACAACACTTAACCATCTTCAAAGTACAGAATTACGCACGAGTAAACGATATATGAGATAGTCACTCATTTTCACCTGATATTTATTAGTAATGTACAGTTATATTCTTCTTCACTTCCAGTCTTCTTAATGTCCCCTTCTCAAATCTTTTCCTTAGGGGTCTAATTCTGAGTCATGAATTCTCATCTTCACCACTTACTCTGTACTGAGACTTCCTCTCAGCTACCATCCCTATGATACAAAATTTTAATTTCATTACTTATTTTGAAAAAGTGATCAATTGCCA-CCATTT-CATTATTTACATTTATTAGCATGTGTAGGCCGTGAATCTTTGTTCTGTAAGGTGACTTTGGTGAATTTCTTAATAAAAATAGAATAGCAGGACCCAGTATAAAATAAACAGGATCTGAATGATCCAGATTTGGGAAGCAGGCCTTTTAAGTACTCTAATATTGCACTTCACCTTTTGAGGACTCTTTAATTTATGTAAAT
roualeyni_L12     CATTCCTAATATAAATGTCAAAAGCAAGACTGAATCTTATATGTGTAGGTAAGAATCTACCTCTGACTCAAATATATATGTAGCTTGAAACAGACAC--GTGTGTGTGTATGTCTAATATAAAAGCAAATTATCAGTGGCATGAAAAAAGTTATATATTTGTTGGTGTTCAAGCCCAAACAACACTTAACCATCTTCAAAGTACAGAATTAYGCACGAGTAAATGATATATGASATAGTCACTCATTTTCACCTGATATTTATTAGTAATGTACAGTTATATTCTTCTTCACTTCCAGTCTTCTTAATKYCCCCTTCTCAAATCTTTTCCTTAGGGGTCTAATTCTGAGTCATGAATTCTCATCTTCACCACTTACTCTGTACTGAGACTTCCTCTCAGCTACCATCCCTATGATACAAAATTTTAATTTCATTACTTATTTTGAAAAAGTGATCAATTGCCA-CCATTT-CATTATTTACATTTATTAGCATGTGTAGGCGGTGAATCTTTGTTCTGTAAGGTGACTTTGGTGAATTTCTTAATAAAAATAGAATAGCAGGACCCAGTATAAAATAAACAGGATCTGAATGATCCAGATTTGGGAAGCAGGCCTTTTAAGTACTCTAATATTGCACTTCACCTTTTGAGGACTCTTTAATTTATGTAAAT
sylvaticus_EC04   CATTCCTAATATAAATGTCAAAAGCAAGACTGAATCTTATATGTGTAGGTAAGAATCTACCTCTGACTCAAATATATATGTAGCTTGAAACAGACAC--GTGTGTGTGTATGTCTAATATAAAAGCAAATTATCAGTGGCATGAAAAAAGTTATATATTTGTTGGTGTTCAAGCCCAAACAACACTTAACCATCTTCAAAGTACAGAATTACGCACGAGTAAATGATATATGAGATAGTCACTCATTTTCACCTGATATTTATTAGTAATGTACAGTTATATTCTTCTTCACTTCCAGTCTTCTTAATGTCCCCTTCTCAAATCTTTTCCTTAGGGGTCTAATTCTGAGTCATGAATTCTCATCTTCACCACTTACTCTGTACTGAGACTTCCTCTCAGCTACCATCCCTATGATACAAAATTTTAATTTCATTACTTATTTTGAAAAAGTGATCAATTGCCA-CCATTT-CATTATTTACATTTATTAGCATGTGTAGGCGGTGAATCTTTGTTCTGTAAGGTGACTTTGGTGAATTTCTTAATAAAAATAGAATAGCAGGACCCAGTATAAAATAAACAGGATCTGAATGATCCAGATTTGGGAAGCAGGCCTTTTAAGTACTCTAATATTGCACTTCACCTTTTGAGGACTCTTTAATTTATGTAAAT
scriptus_SL       CATTCCTAATATAAATGTCAAAAGCAAGACTGAATCTTATATGTGTAGGTAAGAATCTACCTCTGACTCAAATATATATGTAGCTTGAAACAGACAC--GTGTGTGTGTATGTCTAATATAAAAGCAAATTATCAGTGGCATGAAAAAAGTTATGTATTTGTTGGTGTTCAAGCCCAAACAACACTTAACCATCTTCAAAGTACAGAATTACGCACGAGTAAACGATATATGAGATAGTCACTCATTTTCACCTGATATTTATTAGTAATGTACAGTTATATTCTTCTTCACTTCCAGTCTTCTTAATGTCCCCTTCTCAAATCTTTTCCTTAGGGGTCTAATTCTGAGTCATGAATTCTCATCTTCACCACTTACTCTGTACTGAGACTTCCTCTCAGCTACCATCCCTATGATACAAAATTTTAATTTCATTACTTATTTTGAAAAAGTGATCAATTGCCA-CCATTT-CATTATTTACATTTATTAGCATGTGTAGGCCGTGAATCTTTGTTCTGTAAGGTGACTTTGGTGAATTTCTTAATAAAAATAGAATAGCAGGACCCAGTATAAAATAAACAGGATCTGAATGATCCAGATTTGGGAAGCAGGCCTTTTAAGTACTCTAATATTGCACTTCACCTTTTGAGGACTCTTTAATTTATGTAAAT
LKudu1		  CATTCCTAATATAAATGTCAAAAGCAAGACTGAATCTTATATGTGTAGGTAAGAATCTACCTCTGACTCAAATATATATGTAGCTTGAAACAGACAC--GTGTGTGTGTATGTCTAATATAAAAGCAAATTATCAGTGGCATGAAAAAAGTTATATATTTG------TTCAAGCCCAAACAACACTTAACCATCTTCAAAGTACAGAATTACTCACGAGTAAACGATATATGAGATAGTAACTCATTTTCACCTGATATTTATTAGTAATATACAGTTATATTCTTCTTCACTTCCAGTCTTCTTAATGTCCCCTTCTCAAATCTTTTCCTTAGGGGTCTAATTCTGAGTCATGAATTCTCATCTTCACCACTTACTCTGTACTGAGACTTCCTCCCGACTACCATCCCTGTGATACGAAATTTTAATTTCATTACTTATTTTGAAAAAGTGATCAATTGCCAACCATTT-CATTATTTACATTTATTAGCATGTGTAGGCAGTGAATCTTTGTTCTGTAAGGTGACTTTGGTGAATTTCTTAATAAAAATAGAATAGCAGGACCCAGTATAAAATAAACAGGATCTGAATGATCCAGATTTGGGAAGCAGGCCTTTTAAGTACTCTAATATTGCACTTCACCTTTTGAGGACTCTTTAATTTGTGTAAAT
;
END;


##PRKCI
#NEXUS 
Begin data;
 Dimensions ntax=29 nchar=498;
 Format datatype=dna missing=? gap=-;
 Matrix
Angola_B14201     ATTTATGCAATGAAAGTTGTGAAAAAAGAGCTCGTCAATGATGATGAGGTAAGCACAATGATGTTTTATTACCTCTAAACTATTACATTGGCTTAAGCGTATGATATCAGGAAAAATGTCAATGTTTGTGACTTATTGTTTTAGTCTGCTTTTCTAAATACATGCTTCAGACTGCTTAATATACAAGATATATTTAAAGTTGTCTGATGATTATTAGATTTAAAAAAAAATAAACATCAAACCATATTATTACCAAGGGAAAGTACTTGAGCTTTGTAAGAGTTTGCTAGACTCTTTAATAATATTGAAAGATTTGCTGGGTAGTAGTTTCTCTT-GTATATAAATTATTATTTCATGATTATCAATGCTTTTGATGTTTAGCCTAGTTAGTCAATAATTGCATTTATGGTAATAGAATTACTAAGAACAAATTTGTCATAGTTTTGATACTGTCATTCTAGTTTGACATAAATTTCTTTCATATTTTAAAATAGGAT
B.taurus1         ATTTATGCAATGAAAGTTGTGAAAAAAGAGCTTGTCAATGATGATGAGGTAAGCACAATGATGTTTTATTACCTCTAAACTATTACATTGGCTTAAGCGTATGATATCAGAAAAGATGTCAATGTTTGTGCCTTATTGTTTTAGTCTGCTTTTCTAAATACATGCTTCAGACTGCTTAA-----AATATATATTTAAAGTTGTCTGATGATTATTAGATT-AAAAAAAAATAAACATCAAACCATATTATTATCAAGGGAAAGTACTTGAGCTTTGTAAAAGTTTGGTAGACTCTTTAATAATATTGAAAGGTTTGCTGGGTAGTAGTTTCTCTTTGTATATAAATTATTATTTCATGATTATCAATGCTTTTGATGTTTAGCCTAGTTAGT----AATTGCATTTATGGTAATAGAATTACTAAGAACAAATTTGTCATAGTTTTGATACTGTCATTCTAGTTTGACATAAATTTCTTTCATATTTTAAAATAGGAT
LowerVolta_GH4850 ATTTATGCAATGAAAGTTGTGAAAAAAGAGCTCGTCAATGATGATGAGGTAAGCACAATGATGTTTTATTACCTCTAAACTATTACATTGGCTTAAGCGTATGATATCAGGAAAAATGTCAATGTTTGTGACTTATTGTTTTAGTCTGCTTTTCTAAATACATGCTTCAGACTGCTTAATATACAAGATATATTTAAAGTTGTCTGATGATTATTAGATTTAAAAAAAAATAAACATCAAACCATATTATTACCAAGGGAAAGTACTTGAGCTTTGTAAGAGTTTGCTAGACTCTTTAATAATATTGAAAGATTTGCTGGGTAGTAGTTTCTCTT-GTATATAAATTATTATTTCATGATTATCAATGCTTTTGATGTTTAGCCTAGTTAGTCAATAATTGCATTTATGGTAATAGAATTACTAAGAACAAATTTGTCATAGTTTTGATACTGTCATTCTAGTTTGACATAAATTTCTTTCATATTTTAAAATAGGAT
Luangwa_17002     ATTTATGCAATGAAAGTTGTGAAAAAAGAGCTCGTCAATGATGATGAGGTAAGCACAATGATGTTTTATTACCTCTAAACTATTACATTGGCTTAAGCGTATGATATCAGGAAAAATGTCAATGTTTGTGACTTATTGTTTTAGTCTGCTTTTCTAAATACATGCTTCAGACTGCTTAATATACAAGATATATTTAAAGTTGTCTGATGATTATTAGATTTAAAAAAAAATAAACATCAAACCATATTATTACCAAGGGAAAGTACTTGAGCTTTGTAAGAGTTTGCTAGACTCTTTAATAATATTGAAAGATTTGCTGGGTAGTAGTTTCTCTT-GTATATAAATTATTATTTCATGATTATCAATGCTTTTGATGTTTAGCCTAGTTAGTCAATAATTGCATTTATGGTAATAGAATTACTAAGAACAAATTTGTCATAGTTTTGATACTGTCATTCTAGTTTGACATAAATTTCTTTCATATTTTAAAATAGGAT
Niger_L26342      ATTTATGCAATGAAAGTTGTGAAAAAAGAGCTCGTCAATGATGATGAGGTAAGCACAATGATGTTTTATTACCTCTAAACTATTACATTGGCTTAAGCGTATGATATCAGGAAAAATGTCAATGTTTGTGACTTATTGTTTTAGTCTGCTTTTCTAAATACATGCTTCAGACTGCTTAATATACAAGATATATTTAAAGTTGTCTGATGATTATTAGATTTAAAAAAAAATAAACATCAAACCATATTATTACCAAGGGAAAGTACTTGAGCTTTGTAAGAGTTTGCTAGACTCTTTAATAATATTGAAAGATTTGCTGGGTAGTAGTTTCTCTT-GTATATAAATTATTATTTCATGATTATCAATGCTTTTGATGTTTAGCCTAGTTAGTCAATAATTGCATTTATGGTAATAGAATTACTAAGAACAAATTTGTCATAGTTTTGATACTGTCATTCTAGTTTGACATAAATTTCTTTCATATTTTAAAATAGGAT
delame2 	  ATTTATGCAATGAAAGTTGTGAAAAAAGAGCTCGTCAATGATGATGAGGTAAGCACAATGATGTTTTATTACCTCTAAACTATTACATTGGCTTAAGCGTATGATATCAGGAAAAATGTCAATGTTTGTGACTTATTGTTTTAGTCTGCTTTTCTAAATACATGCTTCAGACTGCTTAATATACAAGATATATTTAAAGTTGTCTGATGATTATTAGATTTAAAAAAAAATAAACATCAAACCATATTATTACCAAGGGAAAGTACTTGAGCTTTGTAAGAGTTTGCTAGACTCTTTAATAATATTGAAAGATTTGCTGGGTAGTAGTTTCTCTT-GTATATAAATTATTATTTCATGATTATCAATGCTTTTGATGTTTAGCCTAGTTAGTCAATAATTGCATTTATGGTAATAGAATTACTAAGAACAAATTTGTCATAGTTTTGATACTGTCATTCTAGTTTGACATAAATTTCTTTCATATTTTAAAATAGGAT
T.scriptus2       ATTTATGCAATGAAAGTTGTGAAAAAAGAGCTCGTCAATGATGATGAGGTAAGCACAATGATGTTTTATTACCTCTAAACTATTACATTGGCTTAAGCGTATGATATCAGGAAAAATGTCAATGTTTGTGACTTATTGTTTTAGTCTGCTTTTCTAAATACATGCTTCAGACTGCTTAATATACAAGATATATTTAAAGTTGTCTGATGATTATTAGATTTAAAAAAAAATAAACATCAAACCATATTATTACCAAGGGAAAGTACTTGAGCTTTGTAAGAGTTTGCTAGACTCTTTAATAATATTGAAAGATTTGCTGGGTAGTAGTTTCTCTT-GTATATAAATTATTATTTCATGATTATCAATGCTTTTGATGTTTAGCCTAGTTAGTCAATAATTGCATTTATGGTAATAGAATTACTAAGAACAAATTTGTCATAGTTTTGATACTGTCATTCTAGTTTGACATAAATTTCTTTCATATTTTAAAATAGGAT
UpperVolta_GH6336 ATTTATGCAATGAAAGTTGTGAAAAAAGAGCTCGTCAATGATGATGAGGTAAGCACAATGATGTTTTATTACCTCTAAACTATTACATTGGCTTAAGCGTATGATATCAGGAAAAATGTCAATGTTTGTGACTTATTGTTTTAGTCTGCTTTTCTAAATACATGCTTCAGACTGCTTAATATACAAGATATATTTAAAGTTGTCTGATGATTATTAGATTTAAAAAAAAATAAACATCAAACCATATTATTACCAAGGGAAAGTACTTGAGCTTTGTAAGAGTTTGCTAGACTCTTTAATAATATTGAAAGATTTGCTGGGTAGTAGTTTCTCTT-GTATATAAATTATTATTTCATGATTATCAATGCTTTTGATGTTTAGCCTAGTTAGTCAATAATTRCATTTATGGTAATAGAATTACTAAGAACAAATTTGTCATAGTTTTGATACTGTCATTCTAGTTTGACATAAATTTCTTTCATATTTTAAAATAGGAT
Zambezi_TE8       ATTTATGCAATGAAAGTTGTGAAAAAAGAGCTCGTCAATGATGATGAGGTAAGCACAATGATGTTTTATTACCTCTAAACTATTACATTGGCTTAAGCGTATGATATCAGGAAAAATGTCAATGTTTGTGACTTATTGTTTTAGTCTGCTTTTCTAAATACATGCTTCAGACTGCTTAATATACAAGATATATTTAAAGTTGTCTGATGATTATTAGATTTAAAAAAAAATAAACATCAAACCATATTATTACCAAGGGAAAGTACTTGAGCTTTGTAAGAGTTTGCTAGACTCTTTAATAATATTGAAAGATTTGCTGGGTAGTAGTTTCTCTT-GTATATAAATTATTATTTCATGATTATCAATGCTTTTGATGTTTAGCCTAGTTAGTCAATAATTGCATTTATGGTAATAGAATTACTAAGAACAAATTTGTCATAGTTTTGATACTGTCATTCTAGTTTGACATAAATTTCTTTCATATTTTAAAATAGGAT
Zambezi_Z06       ATTTATGCAATGAAAGTTGTGAAAAAAGAGCTCGTCAATGATGATGAGGTAAGCACAATGATGTTTTATTACCTCTAAACTATTACATTGGCTTAAGCGTATGATATCAGGAAAAATGTCAATGTTTGTGACTTATTGTTTTAGTCTGCTTTTCTAAATACATGCTTCAGACTGCTTAATATACAAGATATATTTAAAGTTGTCTGATGATTATTAGATTTAAAAAAAAATAAACATCAAACCATATTATTACCAAGGGAAAGTACTTGAGCTTTGTAAGAGTTTGCTAGACTCTTTAATAATATTGAAAGATTTGCTGGGTAGTAGTTTCTCTT-GTATATAAATTATTATTTCATGATTATCAATGCTTTTGATGTTTAGCCTAGTTAGTCAATAATTGCATTTATGGTAATAGAATTACTAAGAACAAATTTGTCATAGTTTTGATACTGTCATTCTAGTTTGACATAAATTTCTTTCATATTTTAAAATAGGAT
barkeri_S27       ATTTATGCAATGAAAGTTGTGAAAAAAGAGCTCGTCAATGATGATGAGGTAAGCACAATGATGTTTTATTACCTCTAAACTATTACATTGGCTTAAGCGTATGATATCAGGAAAAATGTCAATGTTTGTGACTTATTGTTTTAGTCTGCTTTTCTAAATACATGCTTCAGACTGCTTAATATACAAGATATATTTAAAGTTGTCTGATGATTATTAGATTTAAAAAAAAATAAACATCAAACCATATTATTACCAAGGGAAAGTACTTGAGCTTTGTAAGAGTTTGCTAGACTCTTTAATAATATTGAAAGATTTRCTGGGTAGTAGTTTCTCTT-GTATATAAATTATTATTTCATGATTATCAATGCTTTTGATGTTTAGCCTAGTTAGTCAATAATTGCATTTATGGTAATAGAATTACTAAGAACAAATTTGTCATAGTTTTGATACTGTCATTCTAGTTTGACATAAATTTCTTTCATATTTTAAAATAGGAT
bor_NN116         ATTTATGCAATGAAAGTTGTGAAAAAAGAGCTYGTCAATGATGATGAGGTAAGCACAATGATGTTTTATTACCTCTAAACTATTACATTGGCTTAAGCGTATGATATCAGGAAAAATGTCAATGTTTGTGACTTATTGTTTTAGTCTGCTTTTCTAAATACATGCTTCAGACTGCTTAATATACAAGATATATTTAAAGTTGTCTGATGATTATTAGATTTAAAAAAAAATAAACATCAAACCATATTATTACCAAGGGAAAGTACTTGAGCTTTGTAAGAGTTTGCTAGACTCTTTAATAATATTGAAAGATTTGCTGGGTAGTAGTTTCTCTT-GTATATAAATTATTATTTCATGATTATCAATGCTTTTGATGTTTAGCCTAGTTAGTCAATAATTACATTTATGGTAATAGAATTACTAAGAACAAATTTGTCATAGTTTTGATACTGTCATTCTAGTTTGACATAAATTTCTTTCATATTTTAAAATAGGAT
dama_C159         ATTTATGCAATGAAAGTTGTGAAAAAAGAGCTCGTCAATGATGATGAGGTAAGCACAATGATGTTTTATTACCTCTAAACTATTACATTGGCTTAAGCGTATGATATCAGGAAAAATGTCAATGTTTGTGACTTATTGTTTTAGTCTGCTTTTCTAAATACATGCTTCAGACTGCTTAATATACAAGATATATTTAAAGTTGTCTGATGATYATTAGATTTAAAAAAAAATAAACATCAAACCATATTATTACCAAGGGAAAGTACTTGAGCTTTGTAAGAGTTTGCTAGACTCTTTAATAATATTGAAAGATTTGCTGGGTAGTAGTTTCTCTT-GTATATAAATTATTATTTCATGATTATCAATGCTTTTGATGTTTAGCCTAGTTAGTCAATAATTGCATTTATGGTAATAGAATTACTAAGAACAAATTTGTCATAGTTTTGATACTGTCATTCTAGTTTGACATAAATTTCTTTCATATTTTAAAATAGGAT
decula_DDF1       ATTTATGCAATGAAAGTTGTGAAAAAAGAGCTCGTCAATGATGATGAGGTAAGCACAATGATGTTTTATTACCTCTAAACTATTACATTGGCTTAAGCGTATGATATCAGGAAAAATGTCAATGTTTGTGACTTATTGTTTTAGTCTGCTTTTCTAAATACATGCTTCAGACTGCTTAATATACAAGATATATTTAAAGTTGTCTGATGATTATTAGATTTAAAAAAAAATAAACATCAAACCATATTATTACCAAGGGAAAGTACTTGAGCTTTGTAAGAGTTTGCTAGACTCTTTAATAATATTGAAAGATTTGCTGGGTAGTAGTTTCTCTT-GTATATAAGTTATTATTTCATGATTATCAATGCTTTTGATGTTTAGCCTAGTTAGTCAATAATTGCATTTATGGTAATAGAATTACTAAGAACAAATTTGTCATAGTTTTGATACTGTCATTCTAGTTTGACATAAATTTCTTTCATATTTTAAAATAGGAT
decula_DDF2       ATTTATGCAATGAAAGTTGTGAAAAAAGAGCTCGTCAATGATGATGAGGTAAGCACAATGATGTTTTATTACCTCTAAACTATTACATTGGCTTAAGCGTATGATATCAGGAAAAATGTCAATGTTTGTGACTTATTGTTTTAGTCTGCTTTTCTAAATACATGCTTCAGACTGCTTAATATACAAGATATATTTAAAGTTGTCTGATGATTATTAGATTTAAAAAAAAATAAACATCAAACCATATTATTACCAAGGGAAAGTACTTGAGCTTTGTAAGAGTTTGCTAGACTCTTTAATAATATTGAAAGATTTGCTGGGTAGTAGTTTCTCTT-GTATATAAGTTATTATTTCATGATTATCAATGCTTTTGATGTTTAGCCTAGTTAGTCAATAATTGCATTTATGGTAATAGAATTACTAAGAACAAATTTGTCATAGTTTTGATACTGTCATTCTAGTTTGACATAAATTTCTTTCATATTTTAAAATAGGAT
dianae_C329       ATTTATGCAATGAAAGTTGTGAAAAAAGAGCTCGTCAATGATGATGAGGTAAGCACAATGATGTTTTATTACCTYTAAACTATTACATTGGCTTAAGYGTATGATATCAGGAAAAATGTCAATGTTTGTGACTTATTGTTTTAGTCTGCTTTTCTAAATACATGCTTCAGACTGCTTAATATACAAGATATATTTAAAGTTGTCTGATGATYATTAGATTTAAAAAAAAATAAACATCAAACCATATTATTACCAAGGGAAAGTACTTGAGCTTTGTAAGAGTTTGCTAGACTCTTTAATAATATTGAAAGATTTRCTGGGTAGTAGTTTCTCTT-GTATATAARTTATTATTTCATGATTATCAATGCTTTTGATGTTTAGCCTAGTTAGTCAATAATTGCATTTATGGTAATAGAATTACTAAGAACAAATTTGTCATAGTTTTGATACTGTCATTCTAGTTTGACATAAATTTCTTTCATATTTTAAAATAGGAT
dodingae_U368     ATTTATGCAATGAAAGTTGTGAAAAAAGAGCTCGTCAATGATGATGAGGTAAGCACAATGATGTTTTATTACCTCTAAACTATTACATTGGCTTAACCGTATGATATCAGGAAAAATGTCAATGTTTGTGACTTATTGTTTTAGTCTGCTTTTCTAAATACATGCTTCAGACTGCTTAATATACAAGATATATTTAAAGTTGTCTGATGATTATTAGATTTAAAAAAAAATAAACATCAAACCATATTATTACCAAGGGAAAGTACTTGAGCTTTGTAAGAGTTTGCTAGACTCTTTAATAATATTGAAAGATTTGCTGGGTAGTAGTTTCTCTT-GTATATAAATTATTATTTCATGATTATCAATGCTTTTGATGTTTAGCCTAGTTAGTCAATAATTGCATTTATGGTAATAGAATTACTAAGAACAAATTTGTCATAGTTTTGATACTGTCATTCTAGTTTGACATAAATTTCTTTCATATTTTAAAATAGGAT
fasciatus1_J34    ATTTATGCAATGAAAGTTGTGAAAAAAGAGCTCGTCAATGATGATGAGGTAAGCACAATGATGTTTTATTACCTCTAAACTATTACATTGGCTTAAGCGTATGATATCAGGAAAAATGTCAATGTTTGTGACTTATTGTTTTAGTCTGCTTTTCTAAATACATGCTTCAGACTGCTTAATATACAAGATATATTTAAAGTTGTCTGATGATTATTAGATTTAAAAAAAAATAAACATCAAACCATATTATTACCAAGGGAAAGTACTTGAGCTTTGTAAGAGTTTGCTAGACTCTTTAATAATATTGAAAGATTTGCTGGGTAGTAGTTTCTCTT-GTATATAAATTATTATTTCATGATTATCAATGCTTTTGATGTTTAGCCTAGTTAGTCAATAATTGCATTTATGGTAATAGAATTACTAAGAACAAATTTGTCATAGTTTTGATACTGTCATTCTAGTTTGACATAAATTTCTTTCATATTTTAAAATAGGAT
fasciatus2_J14    ATTTATGCAATGAAAGTTGTGAAAAAAGAGCTCGTCAATGATGATGAGGTAAGCACAATGATGTTTTATTACCTCTAAACTATTACATTGGCTTAAGCGTATGATATCAGGAAAAATGTCAATGTTTGTGACTTATTGTTTTAGTCTGCTTTTCTAAATACATGCTTCAGACTGCTTAATATACAAGATATATTTAAAGTTGTCTGATGATTATTAGATTTAAAAAAAAATAAACATCAAACCATATTATTACCAAGGGAAAGTACTTGAGCTTTGTAAGAGTTTGCTAGACTCTTTAATAATATTGAAAGATTTGCTGGGTAGTAGTTTCTCTT-GTATATAAATTATTATTTCATGATTATCAATGCTTTTGATGTTTAGCCTAGTTAGTCAATAATTGCATTTATGGTAATAGAATTACTAAGAACAAATTTGTCATAGTTTTGATACTGTCATTCTAGTTTGACATAAATTTCTTTCATATTTTAAAATAGGAT
delame1           ATTTATGCAATGAAAGTTGTGAAAAAAGAGCTCGTCAATGATGATGAGGTAAGCACAATGATGTTTTATTACCTCTAAACTATTACATTGGCTTAAGCGTATGATATCAGGAAAAATGTCAATGTTTGTGACTTATTGTTTTAGTCTGCTTTTCTAAATACATGCTTCAGACTGCTTAATATACAAGATATATTTAAAGTTGTCTGATGATTATTAGATTTAAAAAAAAATAAACATCAAACCATATTATTACCAAGGGAAAGTACTTGAGCTTTGTAAGAGTTTGCTAGACTCTTTAATAATATTGAAAGATTTGCTGGGTAGTAGTTTCTCTT-GTATATAAATTATTATTTCATGATTATCAATGCTTTTGATGTTTAGCCTAGTTAGTCAATAATTGCATTTATGGTAATAGAATTACTAAGAACAAATTTGTCATAGTTTTGATACTGTCATTCTAGTTTGACATAAATTTCTTTCATATTTTAAAATAGGAT
massaicus_Z10     ATTTATGCAATGAAAGTTGTGAAAAAAGAGCTCGTCAATGATGATGAGGTAAGCACAATGATGTTTTATTACCTCTAAACTATTACATTGGCTTAAGCGTATGATATCAGGAAAAATGTCAATGTTTGTGACTTATTGTTTTAGTCTGCTTTTCTAAATACATGCTTCAGACTGCTTAATATACAAGATATATTTAAAGTTGTCTGATGATTATTAGATTTAAAAAAAAATAAACATCAAACCATATTATTACCAAGGGAAAGTACTTGAGCTTTGTAAGAGTTTGCTAGACTCTTTAATAATATTGAAAGATTTGCTGGGTAGTAGTTTCTCTT-GTATATAAATTATTATTTCATGATTATCAATGCTTTTGATGTTTAGCCTAGTTAGTCAATAATTGCATTTATGGTAATAGAATTACTAAGAACAAATTTGTCATAGTTTTGATACTGTCATTCTAGTTTGACATAAATTTCTTTCATATTTTAAAATAGGAT
meneliki_AII30    ATTTATGCAATGAAAGTTGTGAAAAAAGAGCTCGTCAATGATGATGAGGTAAGCACAATGATGTTTTATTACCTCTAAACTATTACATTGGCTTAAGCGTATGATATCAGGAAAAATGTCAATGTTTGTGACTTATTGTTTTAGTCTGCTTTTCTAAATACATGCTTCAGACTGCTTAATATACAAGATATATTTAAAGTTGTCTGATGATTATTAGATTTAAAAAAAAATAAACATCAAACCATATTATTACCAAGGGAAAGTACTTGAGCTTTGTAAGAGTTTGCTAGACTCTTTAATAATATTGAAAGATTTGCTGGGTAGTAGTTTCTCTT-GTATATAAATTATTATTTCATGATTATCAATGCTTTTGATGTTTAGCCTAGTTAGTCAATAATTGCATTTATGGTAATAGAATTACTAAGAACAAATTTGTCATAGTTTTGATACTGTCATTCTAGTTTGACATAAATTTCTTTCATATTTTAAAATAGGAT
meneliki_AII56    ATTTATGCAATGAAAGTTGTGAAAAAAGAGCTCGTCAATGATGATGAGGTAAGCACAATGATGTTTTATTACCTCTAAACTATTACATTGGCTTAAGCGTATGATATCAGGAAAAATGTCAATGTTTGTGACTTATTGTTTTAGTCTGCTTTTCTAAATACATGCTTCAGACTGCTTAATATACAAGATATATTTAAAGTTGTCTGATGATTATTAGATTTAAAAAAAAATAAACATCAAACCATATTATTACCAAGGGAAAGTACTTGAGCTTTGTAAGAGTTTGCTAGACTCTTTAATAATATTGAAAGATTTGCTGGGTAGTAGTTTCTCTT-GTATATAAATTATTATTTCATGATTATCAATGCTTTTGATGTTTAGCCTAGTTAGTCAATAATTGCATTTATGGTAATAGAATTACTAAGAACAAATTTGTCATAGTTTTGATACTGTCATTCTAGTTTGACATAAATTTCTTTCATATTTTAAAATAGGAT
ornatus_Z07       ATTTATGCAATGAAAGTTGTGAAAAAAGAGCTCGTCAATGATGATGAGGTAAGCACAATGATGTTTTATTACCTCTAAACTATTACATTGGCTTAAGYGTATGATATCAGGAAAAATGTCAATGTTTGTGACTTATTGTTTTAGTCTGCTTTTCTAAATACATGCTTCAGACTGCTTAATATACAAGATATATTTAAAGTTGTCTGATGATYATTAGATTTAAAAAAAAATAAACATCAAACCATATTATTACCAAGGGAAAGTACTTGAGCTTTGTAAGAGTTTGCTAGACTCTTTAATAATATTGAAAGATTTRCTGGGTAGTAGTTTCTCTT-GTATATAAATTATTATTTCATGATTATCAATGCTTTTGATGTTTAGCCTAGTTAGTCAATAATTGCATTTATGGTAATAGAATTACTAAGAACAAATTTGTCATAGTTTTGATACTGTCATTCTAGTTTGACATAAATTTCTTTCATRTTTTAAAATAGGAT
phaleratus_17820  ATTTATGCAATGAAAGTTGTGAAAAAAGAGCTCGTCAATGATGATGAGGTAAGCACAATGATGTTTTATTACCTCTAAACTATTACATTGGCTTAAGCGTATGATATCAGGAAAAATGTCAATGTTTGTGACTTATTGTTTTAGTCTGCTTTTCTAAATACATGCTTCAGACTGCTTAATATACAAGATATATTTAAAGTTGTCTGATGATTATTAGATTTAAAAAAAAATAAACATCAAACCATATTATTACCAAGGGAAAGTACTTGAGCTTTGTAAGAGTTTGCTAGACTCTTTAATAATATTGAAAGATTTGCTGGGTAGTAGTTTCTCTT-GTATATAAATTATTATTTCATGATTATCAATGCTTTTGATGTTTAGCCTAGTTAGTCAATAATTGCATTTATGGTAATAGAATTACTAAGAACAAATTTGTCATAGTTTTGATACTGTCATTCTAGTTTGACATAAATTTCTTTCATATTTTAAAATAGGAT
roualeyni_L12     ATTTATGCAATGAAAGTTGTGAAAAAAGAGCTCGTCAATGATGATGAGGTAAGCACAATGATGTTTTATTACCTCTAAACTATTACATTGGCTTAAGCGTATGATATCAGGAAAAATGTCAATGTTTGTGACTTATTGTTTTAGTCTGCTTTTCTAAATACATGCTTCAGACTGCTTAATATACAAGATATATTTAAAGTTGTCTGATGATTATTAGATTTAAAAAAAAATAAACATCAAACCATATTATTACCAAGGGAAAGTACTTGAGCTTTGTAAGAGTTTGCTAGACTCTTTAATAATATTGAAAGATTTGCTGGGTAGTAGTTTCTCTT-GTATATAAATTATTATTTCATGATTATCAATGCTTTTGATGTTTAGCCTAGTTAGTCAATAATTGCATTTATGGTAATAGAATTACTAAGAACAAATTTGTCATAGTTTTGATACTGTCATTCTAGTTTGACATAAATTTCTTTCATATTTTAAAATAGGAT
sylvaticus_EC04   ATTTATGCAATGAAAGTTGTGAAAAAAGAGCTCGTCAATGATGATGAGGTAAGCACAATGATGTTTTATTACCTCTAAACTATTACATTGGCTTAAGCGTATGATATCAGGAAAAATGTCAATGTTTGTGACTTATTGTTTTAGTCTGCTTTTCTAAATACATGCTTCAGACTGCTTAATATACAAGATATATTTAAAGTTGTCTGATGATTATTAGATTTAAAAAAAAATAAACATCAAACCATATTATTACCAAGGGAAAGTACTTGAGCTTTGTAAGAGTTTGCTAGACTCTTTAATAATATTGAAAGATTTGCTGGGTAGTAGTTTCTCTT-GTATATAAATTATTATTTCATGATTATCAATGCTTTTGATGTTTAGCCTAGTTAGTCAATAATTGCATTTATGGTAATAGAATTACTAAGAACAAATTTGTCATAGTTTTGATACTGTCATTCTAGTTTGACATAAATTTCTTTCATATTTTAAAATAGGAT
scriptus_SL       ATTTATGCAATGAAAGTTGTGAAAAAAGAGCTCGTCAATGATGATGAGGTAAGCACAATGATGTTTTATTACCTCTAAACTATTACATTGGCTTAAGCGTATGATATCAGGAAAAATGTCAATGTTTGTGACTTATTGTTTTAGTCTGCTTTTCTAAATACATGCTTCAGACTGCTTAATATACAAGATATATTTAAAGTTGTCTGATGATTATTAGATTTAAAAAAAAATAAACATCAAACCATATTATTACCAAGGGAAAGTACTTGAGCTTTGTAAGAGTTTGCTAGACTCTTTAATAATATTGAAAGATTTGCTGGGTAGTAGTTTCTCTT-GTATATAAATTATTATTTCATGATTATCAATGCTTTTGATGTTTAGCCTAGTTAGTCAATAATTGCATTTATGGTAATAGAATTACTAAGAACAAATTTGTCATAGTTTTGATACTGTCATTCTAGTTTGACATAAATTTCTTTCATATTTTAAAATAGGAT
LKudu1		  ATTTATGCAATGAAAGTTGTGAAAAAAGAGCTCGTCAATGATGATGAGGTAAGCACAAT---------------------------------TTAAGCATATGATATCAGGAAAAATGTCAGTGTTTGTGACTTATTGTTTTAGTCTGCTTTTCTAAATACATGCTTCAGACTGCTTAATATACAAGATATATTTAAAGTTGTCTGATGATTATTAGATTTAAAAAAAAATAAACATCAAACCATATTATTACCAAGGGAAAGTACTTGAGCTTTGTAAGAGTTTGCTAGACTCTTTAATAATATTGAAAGATTTGCTGGGTAATAGTTTCTCTT-GTATATAAATTATTATTTCATGATTATCAATGCTTTTGATGTTTAGCCTAGTTAGTCAATAATTGCATTTATGGTAATAGAATTACTAAGAACAAATTTGTCATAGTTTTGATACTGTCATTCTAGTTTGTCATAAATTTCTTTCATATTTTAAAATAGGAT
;
END;


##SPTBN1
#NEXUS 
Begin data;
 Dimensions ntax=29 nchar=764;
 Format datatype=dna missing=? gap=-;
 Matrix
Angola_B14201     AAGCATGCCCTGGTTGAAGCAGACATTGGCATCCAGGCAGAGCGGGTGAGAGGTGTCAACGCTTCTGCCCAGAAGTTCGCAACCGATGGGGAAGGTAAGGATGGACCGACCCCGACGATACTTCCTCATCACCAGAGACCCGTCTCTAGAGACTTGGATGAGCTATGTGTGGTAGTGCAGCCTTGAAAGGTACCAGCCATTTGTGGGTTCCCAGT-------------------------------AGGGTGGCCTTCTGAACACTTTTAACTCGTTCTTACTTTTCTGAAATGGACCTATCTTTCCCTTTAGTACTGAAGTGCTACTTGCTTATGTTGGGCA-GTGAACTTTGCCAGAGCACACTCTGCACACCCACTGCCTGGCATGGCTCTCTTGGCTTTCACACCTGGTCGTGCAGATATTTTTTCTAAGTTTGTTTGGAAAGGATTGGTTTTGTGCATATTCAGAAACATTTAAATGCAGCTGCCTTCTTGCTTATAGTTTGCCTCGTTTTTT--GGTTCCTAAGTGACCCAAAAGAAAATAATACTTGGGGGAGAAAAAATAACATTGCTCCTCCCTCCTCTACCAATCAAGATTCTAGAAGGTGGCCCTGCACTTTGCATGAATGGGGGACCTAGGAACGAGAACAGGGGTGTAGCCGACTGCCTATCTGTGCACGGGAGCCCATGCTACTGCTGTCATACCCGTGTGCCCGCCTTGATGTTACACAGGTTACAAGCCCTGCGACCCCCAGGTAATC
B.taurus1         AAGCATGCCCTGGTTGAAGCAGACATTGGCATCCAGGCAGAGCGGGTGAGAGGTGTCAACGCTTCTGCCCAGAAGTTTGCAACCGACGGGGAAGGTAAGGATGGACCGACCCCCACAGTACCTCCTCATCACCAGAGGCCCATCTCTAGAGACTTGGATGAGCTGTGTGTGGTAGTGCAGCCTTGAAAGGTACCAGCCACTTGTGGGTTCCCAGTGGGCCGTGTTGGGGATATAACATGATGCTGTAGGGTGGCCTTCTGAACACTTTTAACTCCTTCTTACTTTTCTGAAATGGACCTATCTTTCCCTTCAGTACCCAAGTGCTACTTGCTTATGTTGGGCAAGTGAACTTTGCCAGACCACACTCTGCACACCCACTGCCTGGCATGGCTCTCTTGGCTTTCACACCTGGTCGTGCAGATATTTGTTCTAAGTTTGTTTGGAAAGGATTGGTTTTGTGCATGTTCAGAAACATTTAAATGCAGCTGCCTTCTTGCTTATAGTTTGCCTCGTTTTTT--GGTTCCTGAGTGACCCAAAAGAAAATAATACTTCAGGGGAAAAAAATAACATTGTTCCTCCCTCCTCTACCAATCAAGATTCAAGAAGGTGGCCCTGCACTTTGTATGAATGGGGGACCTAGGAACGAGAACAGGGGTGTAGCCGACTGCCTATCTGTGCACGGGAGCCCATGCTACTGCTGTCACACCCATGTGCCCGCCTTGATGTTACACAGGTTACAAGCCCTGCGACCCCCAGGTAATC
LowerVolta_GH4850 AAGCATGCCCTGGTTGAAGCAGACATTGGCATCCAGGCAGAGCGGGTGAGAGGTGTCAACGCTTCTGCCCAGAAGTTCGCAACCGATGGGGAAGGTAAGGATGGACCGACCCCGACGGTACCTCCTCATCACCAGAGACCCGTCTCTAGAGACTTGGATGAGCTATGTGTGGTAGKGCAGCCTTGAAAGGTACCAGCCATTTGTGGGTTCCCAGT-------------------------------AGGGTGGCCTTCTGAACACTTTTAACTCGTTCTTACTTTTCTGAAATGGACCTATCTTTCCCTTTAGTACTGAAGTGCTACTTGCTTATGTTGGGCA-GTGAACTTTGCCAGAGCACACTCTGCACACCCACTGCCTGGCATGGCTCTCTTGGCTTTCACACCTGGTCGTGCAGATATTTTTTCTAAGTTTGTTTGGAAAGGATTGGTTTTGTGCATATTCAGAAACATTTAAATGCAGCTGCCTTCTTGCTTATAGTTTGCCTCGTTTTTT--GGTTCCTAAGTGACCCAAAAGAAAATAATACTTGGGGGAGAAAAAATAACATTGCTCCTCCCTCCTCTACCAATCAAGATTCTARAAGGTGGCCCTGCACTTTGCATGAATGGGGGACCTAGGAACGAGAACAGGGGTGTAGCCGACTGCCTATCTGTGCACGGGAGCCCATGCTACTGCTGTCATACCCGTGTGCCCGCCTTGATGTTACACAGGTTACAAGCCCTGCGACCCCCAGGTAATC
Luangwa_17002     AAGCATGCCCTGGTTGAAGCAGACATTGGCATCCAGGCAGAGCGGGTGAGAGGTGTCAACGCTTCTGCCCAGAAGTTCGCAACCGATGGGGAAGGTAAGGATGGACCGACCCCGACGGTACCTCCTCATCACCAGAGACCCGTCTCTAGAGACTTGGATGAGCTATGTGTGGTAGTGCAGCCTTGAAAGGTACCAGCCATTTGTGGGTTCCCAGT-------------------------------AGGGTGGCCTTCTGAACACTTTTAACTCGTTCTTACTTTTCTGAAATGGACCTATCTTTCCCTTTAGTACTGAAGTGCTACTTGCTTATGTTGGGCA-GTGAACTTTGCCAGAGCACACTCTGCACACCCAYTGCCTGGCATGGCTCTCTTGGCTTTCACACCTGGTCGTGCAGATATTTTTTCTAAGTTTGTTTGGAAAGGATTGGTTTTGTGCATATTCAGAAACATTTAAATGCAGCTGCCTTCTTGCTTATAGTTTGCCTCGTTTTTT--GGTTCCTAAGTGACCCAAAAGAAAATAATACTTGGGGGAGAAAAAATAACATTGCTCCTCCCTCCTCTACCAATCAAGATTCTAGAAGGTGGCCCTTCACTTTGCATGAATGGGGGACCTAGGAACGAGAACAGGGGTGTAGCCGACTGCCTATCTGTGCACGGGAGCCCATGCTACTGCTGTCATACCCGTGTGCCCGCCTTGATGTTACACAGGTTACAAGCCCTGCGACCCCCAGGTAATC
Niger_L26342      AAGCATGCCCTGGTTGAAGCAGACATTGGCATCCAGGCAGAGCGGGTGAGAGGTGTCAACGCTTCTGCCCAGAAGTTCGCAACCGATGGGGAAGGTAAGGATGGACCGACCCCGACGGTACCTCCTCATCACCAGAGACCCGTCTCTAGAGACTTGGATGAGCTATGTGTGGTAGTGCAGCCTTGAAAGGTACCAGCCATTTGTGGGTTCCCAGT-------------------------------AGGGTGGCCTTCTGAACACTTTTAACTCGTTCTTACTTTTCTGAAATGGACCTATCTTTCCCTTTAGTACTGAAGTGCTACTTGCTTATGTTGGGCA-GTGAACTTTGCCAGAGCACACTCTGCACACCCACTGCCTGGCATGGCTCTCTTGGCTTTCACACCTGGTCGTGCAGATATTTTTTCTAAGTTTGTTTGGAAAGGATTGGTTTTGTGCATATTCAGAAACATTTAAATGCAGCTGCCTTCTTGCTTATAGTTTGCCTCGTTTTTT--GGTTCCTAAGTGACCCAAAAGAAAATAATACTTGGGGGAGAAAAAATAACATTGCTCCTCCCTCCTCTACCAATCAAGATTCTAGAAGGTGGCCCTGCACTTTGCATGAATGGGGGACCTAGGAACGAGAACAGGGGTGTAGCCGACTGCCTATCTGTGCACGGGAGCCCATGCTACTGCTGTCATACCCGTGTGCCCGCCTTGATGTTACACAGGTTACAAGCCCTGCGACCCCCAGGTAATC
delame2	 	  AAGCATGCCCTGGTTGAAGCAGACATTGGCATCCAGGCAGAGCGGGTGAGAGGTGTCAACGCTTCTGCCCAGAAGTTCGCAACCGATGGGGAAGGTAAGGATGGACCGACCCCGACGGTACCTCCTCATCACCAGAGACCCGTCTCTAGAGACTTGGATGAGCTATGTGTGGTAGTGCAGCCTTGAAAGGTACCAGCCATTTGTGGGTTCCCAGT-------------------------------AGGGTGGCCTTCTGAACACTTTTAACTCGTTCTTACTTTTCTGAAATGGACCTATCTTTCCCTTTAGTACTGAAGTGCTACTTGCTTATGTTGGGCA-GTGAACTTTGCCAGAGCACACTCTGCACACCCACTGCCTGGCATGGCTCTCTTGGCTTTCACACCTGGTCGTGCAGATATTTTTTCTAAGTTTGTTTGGAAAGGATTGGTTTTGTGCATATTCAGAAACATTTAAATGCAGCTGCCTTCTTGCTTATAGTTTGCCTCGTTTTTT--GGTTCCTAAGTGACCCAAAAGAAAATAATACTTGGGGGAGAAAAAATAACATTGCTCCTCCCTCCTCTACCAATCAAGATTCTAGAAGGTGGCCCTGCACTTTGCATGAATGGGGGACCTAGGAACGAGAACAGGGGTGTAGCCGACTGCCTATCTGTGCACGGGAGCCCATGCTACTGCTGTCATACCCGTGTGCCCGCCTTGATGTTACACAGGTTACAAGCCCTGCGACCCCCAGGTAATC
T.scriptus2       AAGCATGCCCTGGTTGAAGCGGACATTGGCATCCAGGCAGAGCGGGTGAGAGGTGTCAACGCTTCTGCCCAGAAGTTCGCAACCGATGGGGAAGGTAAGGATGGACCGACCCCGACGGTACCTCCTCATCACCAGAGACCCGTCTCTAGAGACTTGGATGAGCTATGTGTGGTAGTGCAGCCTTGAAAGGTACCAGCCATTTGTGGGTTCCCAGT-------------------------------AGGGTGGCCTTCTGAACACTTTTAACTCGTTCTTACTTTTCTGAAATGGACCTATCTTTCCCTTTAGTACTGAAGTGCTACTTGCTTATGTTGGGCA-GTGAACTTTGCCAGAGCACACTCTGCACACCCACTGCCTGGCATGGCTCTCTTGGCTTTCACACCTGGTCGTGCAGATATTTTTTCTAAGTTTGTTTGGAAAGGATTGGTTTTGTGCATATTCAGAAACATTTAAATGCAGCTGCCTTCTTGCTTATAGTTTGCCTCGTTTTTT--GGTTCCTAAGTGACCCAAAAGAAAATAATACTTGGGGGAGAAAAAATAACATTGCTCCTCCCTCCTCTACCACTCAAGATTCTACAAGGTGGCCCTGCACTTTGCATGAATGGGGGACCTAGGAACAAGAACAGGGGTGTAGCCGACTGCCTATCTGTGCACGGGA-CCCATGCTACTGCTGTCATACCCATGTGCCCGCCTTGATGTTACACAGGTTACAAGCCCTGCGACCCCCAGGTAATC
UpperVolta_GH6336 AAGCATGCCCTGGTTGAAGCAGACATTGGCATCCAGGCAGAGCGGGTGAGAGGTGTCAACGCTTCTGCCCAGAAGTTCGCAACCGATGGGGAAGGTAAGGATGGACCGACCCCGACGGTACCTCCTCATCACCAGAGACCCGTCTCTAGAGACTTGGATGAGCTATGTGTGGTAGTGCAGCCTTGAAAGGTACCAGCCATTTGTGGGTTCCCAGT-------------------------------AGGGTGGCCTTCTGAACACTTTTAACTCGTTCTTACTTTTCTGAAATGGACCTATCTTTCCCTTTAGTACTGAAGTGCTACTTGCTTATGTTGGGCA-GTGAACTTTGCCAGAGCACACTCTGCACACCCACTGCCTGGCATGGCTCTCTTGGCTTTCACACCTGGTCGTGCAGATATTTTTTCTAAGTTTGTTTGGAAAGGATTGGTTTTGTGCATATTCAGAAACATTTAAATGCAGCTGCCTTCTTGCTTATAGTTTGCCTCGTTTTTT--GGTTCCTAAGTGACCCAAAAGAAAATAATACTTGGGGGAGAAAAAATAACATTGCTCCTCCCTCCTCTACCAATCAAGATTCTAGAAGGTGGCCCTGCACTTTGCATGAATGGGGGACCTAGGAACGAGAACAGGGGTGTAGCCGACTGCCTATCTGTGCACGGGAGCCCATGCTACTGCTGTCATACCCGTGTGCCCGCCTTGATGTTACACAGGTTACAAGCCCTGCGACCCCCAGGTAATC
Zambezi_TE8       AAGCATGCCCTGGTTGAAGCAGACATTGGCATCCAGGCAGAGCGGGTGAGAGGTGTCAACGCTTCTGCCCAGAAGTTCGCAACCGATGGGGAAGGTAAGGATGGACCGACCCCGACGGTACCKCCTCATCACCAGAGACCCGTCTCTAGAGACTTGGATGAGCTATGTGTGGTAGTGCAGCCTTGAAAGGTACCAGCCATTTGTGGGTTCCCAGT-------------------------------AGGGTGGCCTTCTGAACACTTTTAACTCGTTCTTACTTTTCTGAAATGGACCTATCTTTCCCTTTAGTACTGAAGTGCTACTTGCTTATGTTGGGCA-GTGAACTTTGCCAGAGCACACTCTGCACACCCACTGCCTGGCATGGCTCTCTTGGCTTTCACACCTGGTCGTGCAGATATTTTTTCTAAGTTTGTTTGGAAAGGATTGGTTTTGTGCATATTCAGAAACATTTAAATGCAGCTGCCTTCTTGCTTATAGTTTGCCTCGTTTTTT--GGTTCCTAAGTGACCCAAAAGAAAATAATACTTGGGGGAGAAAAAATAACATTGCTCCTCCCTCCTCTACCAATCAAGATTCTAGAAGGTGGCCCTKCACTTTGCATGAATGGGGGACCTAGGAACGAGAACAGGGGTGTAGCCGACTGCCTATCTGTGCACGGGAGCCCATGCTACTGCTGTCATACCCGTGTGCCCGCCTTGATGTTACACAGGTTACAAGCCCTGCGACCCCCAGGTAATC
Zambezi_Z06       AAGCATGCCCTGGTTGAAGCAGACATTGGCATCCAGGCAGAGCGGGTGAGAGGTGTCAACGCTTCTGCCCAGAAGTTCGCAACCGATGGGGAAGGTAAGGATGGACCGACCCCGACGGTACCTCCTCATCACCAGAGACCCGTCTCTAGAGACTTGGATGAGCTATGTGTGGTAGTGCAGCCTTGAAAGGTACCAGCCATTTGTGGGTTCCCAGT-------------------------------AGGGTGGCCTTCTGAACACTTTTAACTCGTTCTTACTTTTCTGAAATGGACCTATCTTTCCCTKTAGTACTGAAGTGCTACTTGCTTATGTTGGGCA-GTGAACTTTGCCAGAGCACACTCTGCACACCCACTGCCTGGCATGGCTCTCTTGGCTTTCACACCTGGTCGTGCAGATATTTTTTCTAAGTTTGTTTGGAAAGGATTGGTTTTGTGCATATTCAGAAACATTTAAATGCAGCTGCCTTCTTGCTTATAGTTTGCCTCGTTTTTT--GGTTCCTAAGTGACCCAAAAGAAAATAATACTTGGGGGAGAAAAAATAACATTGCTCCTCCCTCCTCTACCAATCAAGATTCTAGAAGGTGGCCCTKCACTTTGCATGAATGGGGGACCTAGGAACGAGAACAGGGGTGTAGCCGACTGCCTATCTGKGCACGGGAGCCCATGCTACTGCTGTCATACCCGTGTGCCCGCCTTGATGTTACACAGGTTACAAGCCCTGCGACCCCCAGGTAATC
barkeri_S27       AAGCATGCCCTGGTTGAAGCAGACATTGGCATCCAGGCAGAGCGGGTGAGAGGTGTCAACGCTTCTGCCCAGAAGTTCGCAACCGATGGGGAAGGTAAGGATGGACCGACCCCGACGGTACCTCCTCATCACCAGAGACCCGTCTCTAGAGACTTGGATGAGCTATGTGTGGTAGTGCAGCCTTGAAAGGTACCAGCCATTTGTGGGTTCCCAGT-------------------------------AGGGTGGCCTTCTGAACACTTTTAACTCGTTCTTACTTTTCTGAAATGGACCTATCTTTCCCTTTAGTACTGAAGTGCTACTTGGTTATGTTGGGCA-GTGAACTTTGCCAGAGCACACTCTGCACACCCACTGCCTGGCATGGCTCTCTTGGCTTTCACACCTGGTCGTGCAGATATTTTTTCTAAGTTTGTTTGGAAAGGATTGGTTTTGTGCATATTCAGAAACATTTAAATGCAGCTGCCTTCTTGCTTATAGTTTGCCTCGTTTTTT--GGTTCCTAAGTGACCCAAAAGAAAATAATACTTGGGGGAGAAAAAATAACATTGCTCCTCCCTCCTCTACCAATCAAGATTCTAGAAGGTGGCCCTGCACTTTGCATAAATGGGGGACCTAGGAACGAGAACAGGGGTGTAGCCGACTGCCTATCTGTGCACGGGAGCCCATGCTACTGCTGTCATACCCGTGTGCCCGCCTTGATGTTACACAGGTTACAAGCCCTGCGACCCCCAGGTAATC
bor_NN116         AAGCATGCCCTGGTTGAAGCAGACATTGGCATCCAGGCAGAGCGGGTGAGAGGTGTCAACGCTTCTGCCCAGAAGTTCGCAACCGATGGGGAAGGTAAGGATGGACCGACCCCGACGGTACCTCCTCATCACCAGAGACCCGTCTCTAGAGACTTGGATGAGCTATGTGTGGTAGTGCAGCCTTGAGAGGYACCAGCCATTTGTGGGTTCCCAGT-------------------------------AGGGTGGCCTTCTGAACACTTTTAACTCGTTCTTACTTTTCTGAAATGGATCTATCTTTCCCTTTAGTACTGAAGTGCTACTTGCTTATGTTGGGCA-GTGAACTTTGCCAGAGCACACTCTGCACACCCACTGCCTGGCATGGCTCTCTTGGCTTTCACACCTGGTCGTGCAGATATTTTTTCTAAGTTTGTTTGGAAAGGATTGGTTTTGTGCATATTCAGAAACATTTAAATGCAGCTGCCTTCTTGCTTATAGTTTGCCTCGTTTTTT--GGTTCCTAAGTGACCCAAAAGAAAATAATACTTGGGGGAGAAAAAATAACATTGCTCCTCCCTCCTCTACCAATCAAGATTCTAGAAGGTGGCCCTGCACTTTGCATGAATGGGGGACCTAGGAACGAGAACAGGGGTGTAGCCGACTGCCTATCTGTGCACGGGAGCCCATGCTACTGCTGTCATACCCGTGTGCCCGCCTTGATGTTACACAGGTTACAAGCCCTGCGACCCCCAGGTAATC
dama_C159         AAGCATGCCCTGGTTGAAGCAGACATTGGCATCCAGGCAGAGCGGGTGAGAGGTGTCAACGCTTCTGCCCAGAAGTTCGCAACCGATGGGGAAGGTAAGGATGGACCGACCCCGACGGTACCTCCTCATCACCAGAGACCCGTCTCTAGAGACTTGGATGAGCTATGTGTGGTAGTGCAGCCTTGAAAGGTACCAGCCATTTGTGGGTTCCCAGT-------------------------------AGGGTGGCCTTCTGAACACTTTTAACTCGTTCTTACTTTTCTGAAATGGACCTATCTTTCCCTTTAGTACTGAAGTGCTACTTGCTTATGTTGGGCA-GTGAACTTTGCCAGAGCACACTCTGCACACCCACTGCCTGGCATGGCTCTCTTGGCTTTCACACCTGGTCGTGCAGATATTTTTTCTAAGTTTGTTTGGAAAGGATTGGTTTTGTGCATATTCAGAAACATTTAAATGCAGCTGCCTTCTTGCTTATAGTTTGCCTCGTTTTTT--GGTTCCTAAGTGACCCAAAAGAAAATAATACTTGGGGGAGAAAAAATAACATTGCTCCTCCCTCCTCTACCAATCAAGATTCTAGAAGGTGGCCCTGCACTTTGCATGAATGGGGGACCTAGGAACGAGAACAGGGGTGTAGCCGACTGCCTATCTGTGCACGGGAGCCCATGCTACTGCTGTCATACCCGTGTGCCCGCCTTGATGTTACACAGGTTACAAGCCCTGCGACCCCCAGGTAATC
decula_DDF1       AAGCATGCCCTGGTTGAAGCAGACATTGGCATCCAGGCAGAGCGGGTGAGAGGTGTCAACGCTTCTGCCCAGAAGTTCGCAACCGATGGGGAAGGTAAGGATGGACCGACCCCGACGGTACCTCCTCATCACCAGAGACCCGTCTCTAGAGACTTGGATGAGCTATGTGTGGTAGTGCAGCCTTGAGAGGTACCAGCCATTTGTGGGTTCCCAGT-------------------------------AGGGTGGCCTTCTGAACACTTTTAACTCGTTCTTACTTTTCKGAAATGGATCTATCTTTCCCTTTAGTACTGAAGTGCTACTTGCTTATGTTGGGCA-GTGAACTTTGCCAGAGCACACTCTGCACACCCACTGCCTGGCATGGCTCTCTTGGCTTTCACACCTGGTCGTGCAGATATTTTTTCTAAGTTTGTTTGGAAAGGATTGGTTTTGTGCATATTCAGAAACATTTAAATGCAGCTGCCTTCTTGCTTATAGTTTGCCTCGTTTTTT--GGTTCCTAAGTGACCCAAAAGAAAATAATACTTGGGGGAGAAAAAATAACATTGCTCCTCCCTCCTCTACCAATCAAGATTCTAGAAGGTGGCCCTGCACTTTGCATGAATGGGGGACCTAGGAACGAGAACAGGGGTGTAGCCGACTGCCTATCTGTGCACGGGAGCCCATGCTACTGCTGTCATACCCGTGTGCCCGCCTTGATGTTACACAGGTTACAAGCCCTGCGACCCCCAGGTAATC
decula_DDF2       AAGCATGCCCTGGTTGAAGCAGACATTGGCATCCAGGCAGAGCGGGTGAGAGGTGTCAACGCTTCTGCCCAGAAGTTCGCAACCGATGGGGAAGGTAAGGATGGACCGACCCCGACGGTACCTCCTCATCACCAGAGACCCGTCTCTAGAGACTTGGATGAGCTATGTGTGGTAGTGCAGCCTTGAGAGGTACCAGCCATTTGTGGGTTCCCAGT-------------------------------AGGGTGGCCTTCTGAACACTTTTAACTCGTTCTTACTTTTCKGAAATGGATCTATCTTTCCCTTTAGTACTGAAGTGCTACTTGCTTATGTTGGGCA-GTGAACTTTGCCAGAGCACACTCTGCACACCCACTGCCTGGCATGGCTCTCTTGGCTTTCACACCTGGTCGTGCAGATATTTTTTCTAAGTTTGTTTGGAAAGGATTGGTTTTGTGCATATTCAGAAACATTTAAATGCAGCTGCCTTCTTGCTTATAGTTTGCCTCGTTTTTT--GGTTCCTAAGTGACCCAAAAGAAAATAATACTTGGGGGAGAAAAAATAACATTGCTCCTCCCTCCTCTACCAATCAAGATTCTAGAAGGTGGCCCTGCACTTTGCATGAATGGGGGACCTAGGAACGAGAACAGGGGTGTAGCCGACTGCCTATCTGTGCACGGGAGCCCATGCTACTGCTGTCATACCCGTGTGCCCGCCTTGATGTTACACAGGTTACAAGCCCTGCGACCCCCAGGTAATC
dianae_C329       AAGCATGCCCTGGTTGAAGCAGACATTGGCATCCAGGCAGAGCGGGTGAGAGGTGTCAACGCTTCTGCCCAGAAGTTCGCAACCGATGGGGAAGGTAAGGATGGACCGACCCCGACGGTACCTCCTCATCACCAGAGACCYGTCTCTAGAGACTTGGATGAGCTATGTGTGGTAGTGCAGCCTTGAAAGGTACCAGCCATTTGTGGGTTCCCAGT-------------------------------AGGGTGGCCTTCTGAACACTTTTAACTCGTTCTTACTTTTCTGAAATGGACCTATCTTTCCCTTTAGTACTGAAGTGCTACTTGCTTATGTTGGGCA-GTGAACTTTGCCAGAGCACACTCTGCACACCCACTGCCTGGCATGGCTCTCTTGGCTTTCACACCTGGTCGTGCAGATATTTTTTCTAAGTTTGTTTGGAAAGGATTGGTTTTGTGCATATTCAGAAACATTTAAATGCAGCTGCCTTCTTGCTTATAGTTTGCCTCGTTTTTT--GGTTCCTAAGTGACCCAAAAGAAAATAATACTTGGGGGAGAAAAAATAACATTGCTCCTCCCTCCTCTACCAATCAAGATTCTAGAAGGTGGCCCTGCACTTTGCATGAATGGGGGACCTAGGAACGAGAACAGGGGTGTAGCCGACTGCCTATCTGTGCACGGGAGCCCATGCTACTGCTGTCATACCCGTGTGCCCGCCTTGATGTTACACAGGTTACAAGCCCTGCGACCCCCAGGTAATC
dodingae_U368     AAGCATGCCCTGGTTGAAGCAGACATTGGCATCCAGGCAGAGCGGGTGAGAGGTGTCAACGCTTCTGCCCAGAAGTTCGCAACCGATGGGGAAGGTAAGGATGGACCGACCCCGACGGTACCTCCTCATCACCAGAGACCCGTCTCTAGAGACTTGGATGAGCTATGTGTGGTAGTGCAGCCTTGARAGGTACCAGCCATTTGTGGGTTCCCAGT-------------------------------AGGGTGGCCTTCTGAACACTTTTAACTCGTTCTTACTTTTCTGAAATGGAYCTATCTTTCCCTTTAGTACTGAAGTGCTACTTGCTTATGTTGGGCA-GTGAACTTTGCCAGAGCACACTCTGCACACCCACTGCCTGGCATGGCTCTCTTGGCTTTCACACCTGGTCGTGCAGATATTTTTTCTAAGTTTGTTTGGAAAGGATTGGTTTTGTGCATATTCAGAAACATTTAAATGCAGCTGCCTTCTTGCTTATAGTTTGCCTCGTTTTTT--GGTTCCTAAGTGACCCAAAAGAAAATAATACTTGGGGGAGAAAAAATAACATTGCTCCTCCCTCCTCTACCAATCAAGATTCTAGAAGGTGGCCCTGCACTTTGCATGAATGGGGGACCTAGGAACGAGAACAGGGGTGTAGCCGACTGCCTATCTGTGCACGGGAGCCCATGCTACTGCTGTCATACCCGTGTGCCCGCCTTGATGTTACACAGGTTACAAGCCCTGCGACCCCCAGGTAATC
fasciatus1_J34    AAGCATGCCCTGGTTGAAGCAGACATTGGCATCCAGGCAGAGCGGGTGAGAGGTGTCAATGCTTCTGCCCAGAAGTTCGCAACCGATGGGGAAGGTAAGGATGGACCGACCCCGACGGTACCTCCTCATCACCAGAGACCCGTCTCTAGAGACTTGGATGAGCTATGTGTGGTAGTGCAGCCTTGAAAGGTACCAGCCATTTGTGGGTTCCCAGT-------------------------------AGGGTGGCCTTCTGAACACTTTTAACTCGTTCTTACTTTTCTGAAATGGACCTATCTTTCCCTTTAGTACTGAAGTGCTACTTGCTTATGTTGG-CA-GTGAACTTTGCCAGAGCACATTCTGCACACCCACTGCCTGGCATGGCTCTCTTGGCTTTCACACCTGGTCGTGCAGATATTTTTTCTAAGTTTGTTTGGAAAGGATTGGTTTTGTGCATATTCAGAAACATTTAAATGCAGCTGCCTTCTTGCTTATAGTTTGCCTCGTTTTTT--GGTTCCTAAGTGACCCAAAAGAAAATAATACTTGGGGGAGAAAAAATAACATTGCTCCTCCCTCCTCTACCAATCAAGATTCTAGAAGGTGGCCCTGCACTTTGCATGAATGGGGGACCTAGGAACGAGAACAGGGGTGTAGCCGACTGCCTATCTGTGCACGGGAGCCCATGCTACTGCTGTCATACCCGTGTGCCCGCCTTGATGTTACACAGGTTACAAGCCCTGCGACCCCCAGGTAATC
fasciatus2_J14    AAGCATGCCCTGGTTGAAGCAGACATTGGCATCCAGGCAGAGCGGGTGAGAGGTGTCAACGCTTCTGCCCAGAAGTTCGCAACCGATGGGGAAGGTAAGGATGGACCGACCCCGATGGTACCTCCTCATCACCAGAGACCCGTCTCTAGAGACTTGGATGAGCTATGTGTGGTAGTGCAGCCTTGAAAGGTACCAGCCATTTGTGGGTTCCCAGT-------------------------------AGGGTGGCCTTCTGAACACTTTTAACTCGTTCTTACTTTTCTGAAATGGACCTATCTTTCCCTTTAGTACTGAAGTGCTACTTGCTTATGTTGGGCA-GTGAACTTTGCCAGAGCACACTCTGCACACCCACTGCCTGGCATGGCTCTCTTGGCTTTCACACCTGGTCGTGCAGATATTTTTTCTAAGTTTGTTTGGAAAGGATTGGTTTTGTGCATATTCAGAAACATTTAAATGCAGCTGCCTTCTTGCTTATAGTTTGCCTCGTTTTTT--GGTTCCTAAGTGACCCAAAAGAAAATAATACTTGGGGGAGAAAAAATAACATTGCTCCTCCCTCCTCTACCAATCAAGATTCTAGAAGGTGGCCCTGCACTTTGCATGAATGGGGGACCTAGGAACGAGAACAGGGGTGTAGCCGACTGCCTATCTGTGCACGGGAGCCCATGCTACTGCTGTCATACCCGTGTGCCCGCCTTGATGTTACACAGGTTACAAGCCCTGCGACCCCCAGGTAATC
delame1           AAGCATGCCCTGGTTGAAGCAGACATTGGCATCCAGGCAGAGCGGGTGAGAGGTGTCAACGCTTCTGCCCAGAAGTTCGCAACCGATGGGGAAGGTAAGGATGGACCGACCCCGACGGTACCTCCTCATCACCAGAGACCCGTCTCTAGAGACTTGGATGAGCTATGTGTGGTAGTGCAGCCTTGAAAGGTACCAGCCATTTGTGGGTTCCCAGT-------------------------------AGGGTGGCCTTCTGAACACTTTTAACTCGTTCTTACTTTTCTGAAATGGACCTATCTTTCCCTTTAGTACTGAAGTGCTACTTGCTTATGTTGGGCA-GTGAACTTTGCCAGAGCACACTCTGCACACCCACTGCCTGGCATGGCTCTCTTGGCTTTCACACCTGGTCGTGCAGATATTTTTTCTAAGTTTGTTTGGAAAGGATTGGTTTTGTGCATATTCAGAAACATTTAAATGCAGCTGCCTTCTTGCTTATAGTTTGCCTCGTTTTTT--GGTTCCTAAGTGACCCAAAAGAAAATAATACTTGGGGGAGAAAAAATAACATTGCTCCTCCCTCCTCTACCAATCAAGATTCTAGAAGGTGGCCCTGCACTTTGCATGAATGGGGGACCTAGGAACGAGAACAGGGGTGTAGCCGACTGCCTATCTGTGCACGGGAGCCCATGCTACTGCTGTCATACCCGTGTGCCCGCCTTGATGTTACACAGGTTACAAGCCCTGCGACCCCCAGGTAATC
massaicus_Z10     AAGCATGCCCTGGTTGAAGCAGACATTGGCATCCAGGCAGAGCGGGTGAGAGGTGTCAACGCTTCTGCCCAGAAGTTCGCAACCGATGGGGAAGGTAAGGATGGACCGACCCCGACGRTACYTCCTCATCACCAGAGACCCGTCTCTAGAGACTTGGATGAGCTATGTGTGGTAGTGCAGCCTTGAAAGGTACCAGCCATTTGTGGGTTCCCAGT-------------------------------AGGGTGGCCTTCTGAACACTTTTAACTCGTTCTTACTTTTCTGAAATGGACCTATCTTTCCCTTTAGTACTGAAGTGCTACTTGCTTATGTTGGGCA-GTGAACTTTGCCAGAGCACACTCTGCACACCCACTGCCTGGCATGGCTCTCTTGGCTTTCACACCTGGTCGTGCAGATATTTTTTCTAAGTTTGTTTGGAAAGGATTGGTTTTGTGCATATTCAGAAACATTTAAATGCAGCTGCCTTCTTGCTTATAGTTTGCCTCGTTTTTT--GGTTCCTAAGTGACCCAAAAGAAAATAATACTTGGGGGAGAAAAAATAACATTGCTCCTCCCTCCTCTACCAATCAAGATTCTAGAAGGTGGCCCTGCACTTTGCATGAATGGGGGACCTAGGAACGAGAACAGGGKTGTAGCCGACTGCCTATCTGTGCACGGGAGCCCATGCTACTGCTGTCATACCCGTGTGCCCGCCTTGATGTTACACAGGTTACAAGCCCTGCGACCCCCAGGTAATC
meneliki_AII30    AAGCATGCCCTGGTTGAAGCAGACATTGGCATCCAGGCAGAGCGGGTGAGAGGTGTCAACGCTTCTGCCCAGAAGTTCGCAACCGATGGGGAAGGTAAGGATGGACCGACCCCGACGGTACCTCCTCATCACCAGAGACCCGTCTCTAGAGACTTGGATGAGCTATGTGTGGTAGTGCAGCCTTGAAAGGTACCAGCCATTTGTGGGTTCCCAGT-------------------------------AGGGTAGCCTTCTGAACACTTTTAACTCGTTCTTACTTTTCTGAAATGGACCTATCTTTCCCTTTAGTACTGAAGTGCTACTTGCTTATGTTGGGCA-GTGAACTTTGCCAGAGCACACTCTGCACACCCACTGCCTGGCATGGCTCTCTTGGCTTTCACACCTGGTCGTGCAGATATTTTTTCTAAGTTTGTTTGGAAAGGATTGGTTTTGTGCATATTCAGAAACATTTAAATGCAGCTGCCTTCTTGCTTATAGTTTGCCTCGTTTTTT--GGTTCCTAAGTGACCCAAAAGAAAATAATACTTGGGGGAGAAAAAATAACATTGCTCCTCCCTCCTCTACCAATCAAGATTCTAGAAGGTGGCCCTGCACTTTGCATGAATGGGGGACCTAGGAACGAGAACAGGGGTGTAGCCGACTGCCTATCTGTGCACGGGAGCCCATGCTACTGCTGACATACCCGTGTGCCCGCCTTGATGTTACACAGGTTACAAGCCCTGCGACCCCCAGGTAATC
meneliki_AII56    AAGCATGCCCTGGTTGAAGCAGACATTGGCATCCAGGCAGAGCGGGTGAGAGGTGTCAACGCTTCTGCCCAGAAGTTCGCAACCGATGGGGAAGGTAAGGATGGACCGACCCCGACGGTACCTCCTCATCACCAGAGACCCGTCTCTAGAGACTTGGATGAGCTATGTGTGGTAGTGCAGCCTTGAAAGGTACCAGCCATTTGTGGGTTCCCAGT-------------------------------AGGGTRGCCTTCTGAACACTTTTAACTCGTTCTTACTTTTCTGAAATGGACCTATCTTTCCCTTTAGTACTGAAGTGCTACTTGCTTATGTTGGGCA-GTGAACTTTGCCAGAGCACACTCTGCACACCCACTGCCTGGCATGGCTCTCTTGGCTTTCACACCTGGTCGTGCAGATATTTTTTCTAAGTTTGTTTGGAAAGGATTGGTTTTGTGCATATTCAGAAACATTTAAATGCAGCTGCCTTCTTGCTTATAGTTTGCCTCGTTTTTT--GGTTCCTAAGTGACCCAAAAGAAAATAATACTTGGGGGAGAAAAAATAACATTGCTCCTCCCTCCTCTACCAATCAAGATTCTAGAAGGTGGCCCTGCACTTTGCATGAATGGGGGACCTAGGAACGAGAACAGGGGTGTAGCCGACTGCCTATCTGTGCACGGGAGCCCATGCTACTGCTGACATACCCGTGTGCCCGCCTTGATGTTACACAGGTTACAAGCCCTGCGACCCCCAGGTAATC
ornatus_Z07       AAGCATGCCCTGGTTGAAGCAGACATTGGCATCCAGGCAGAGCGGGTGAGAGGTGTCAACGCTTCTGCCCAGAAGTTCGCAACCGATGGGGAAGGTAAGGATGGACCGACCCCGACGGTACCTCCTCATCACCAGAGACCCGTCTCTAGAGACTTGGATGAGCTATGTGTGGTAGTGCAGCCTTGAAAGGTACCAGCCATTTGTGGGTTCCCAGT-------------------------------AGGGTGGCCTTCTGAACACTTTTAACTCGTTCTTACTTTTCTGAAATGGACCTATCTTTCCCTTTAGTACTGAAGTGCTACTTGCTTATGTTGGGCA-GTGAACTTTGCCAGAGCACACTCTGCACACCCACTGCCTGGCATGGCTCTCTTGGCTTTCACACCTGGTCGTGCAGATATTTTTTCTAAGTTTGTTTGGAAAGGATTGGTTTTGTGCATATTCAGAAACATTTAAATGCAGCTGCCTTCTTGCTTATAGTTTGCCTCGTTTTTT--GGTTCCTAAGTGACCCAAAAGAAAATAATACTTGGGGGAGAAAAAATAACATTGCTCCTCCCTCCTCTACCAATCAAGATTCTAGAAGGTGGCCCTKCACTTTGCATGAATGGGGGACCTAGGAACGAGAACAGGGGTGTAGCCGACTGCCTATCTGTGCACGGGAGCCCATGCTACTGCTGTCATACCCGTGTGCCCGCCTTGATGTTACACAGGTTACAAGCCCTGCGACCCCCAGGTAATC
phaleratus_17820  AAGCATGCCCTGGTTGAAGCAGACATTGGCATCCAGGCAGAGCGGGTGAGAGGTGTCAACGCTTCTGCCCAGAAGTTCGCAACCGATGGGGAAGGTAAGGATGGACCGACCCCGACGGTACCTCCTCATCACCAGAGACCCGTCTCTAGAGACTTGGATGAGCTATGTGTGGTAGTGCAGCCTTGAAAGGTACCAGCCATTTGTGGGTTCCCAGT-------------------------------AGGGTGGCCTTCTGAACACTTTTAACTCGTTCTTACTTTTCTGAAATGGACCTATCTTTCCCTTTAGTACTGAAGTGCTACTTGCTTATGTTGGGCA-GTGAACTTTGCCAGAGCACACTCTGCACACCCACTGCCTGGCATGGCTCTCTTGGCTTTCACACCTGGTCGTGCAGATATTTTTTCTAAGTTTGTTTGGAAAGGATTGGTTTTGTGCATATTCAGAAACATTTAAATGCAGCTGCCTTCTTGCTTATAGTTTGCCTCGTTTTTT--GGTTCCTAAGTGACCCAAAAGAAAATAATACTTGGGGGAGAAAAAATAACATTGCTCCTCCCTCCTCTACCAATCAAGATTCTAGAAGGTGGCCCTGCACTTTGCATGAATGGGGGACCTAGGAACGAGAACAGGGGTGTAGCCGACTGCCTATCTGTGCACGGGAGCCCATGCTACTGCTGTCATACCCGTGTGCCCGCCTTGATGTTACACAGGTTACAAGCCCTGCGACCCCCAGGTAATC
roualeyni_L12     AAGCATGCCCTGGTTGAAGCAGACATTGGCATCCAGGCAGAGCGGGTGAGAGGTGTCAACGCTTCTGCCCAGAAGTTCGCAACCGATGGGGAAGGTAAGGATGGACCGACCCCGACGGTACCTCCTCATCACCAGAGACCCGTCTCTAGAGACTTGGATGAGCTATGTGTGGTAGTGCAGCCTTGAAAGGTACCAGCCATTTGTGGGTTCCCAGT-------------------------------AGGGTGGCCTTCTGAACACTTTTAACTCGTTCTTACTTTTCTGAAATGGACCTATCTTTCCCTT-AGTACTGAAGTGCTACTTGCTTATGTTGGGCA-GTGAACTTTGCCAGAGCACACTCTGCACACCCACTGCCTGGCATGGCTCTCTTGGCTTTCACACCTGGTCGTGCAGATATTTTTTCTAAGTTTGTTTGGAAAGGATTGGTTTTGTGCATATTCAGAAACATTTAAATGCAGCTGCCTTCTTGCTTATAGTTTGCCTCGTTTTTT--GGTTCCTAAGTGACCCAAAAGAAAATAATACTTGGGGGAGAAAAAATAACATTGCTCCTCCCTCCTCTACCAATCAAGATTCTAGAAGGTGGCCCTGCACTTTGCATGAATGGGGGACCTAGGAACGAGAACAGGGGTGTAGCCGACTGCCTATCTGTGCACGGGAGCCCATGCTACTGCTGTCATACCCGTGTGCCCGCCTTGATGTTACACAGGTTACAAGCCCTGCGACCCCCAGGTAATC
sylvaticus_EC04   AAGCATGCCCTGGTTGAAGCAGACATTGGCATCCAGGCAGAGCGGGTGAGAGGTGTCAACGCTTCTGCCCAGAAGTTCGCAACCGATGGGGAAGGTAAGGATGGACCGACCCCGACGGTACCTCCTCATCACCAGAGACCCGTCTCTAGAGACTTGGATGAGCTATGTGTGGTAGTGCAGCCTTGAAAGGTACCAGCCATTTGTGGGTTCCCAGT-------------------------------AGGGTGGCCTTCTGAACACTTTTAACTCGTTCTTACTTTTCTGAAATGGACCTATCTTTCCCTTTAGTACTGAAGTGCTACTTGCTTATGTTGGGCA-GTGAACTTTGCCAGAGCACACTCTGCACACCCACTGCCTGGCATGGCTCTCTTGGCTTTCACACCTGGTCGTGCAGATATTTTTTCTAAGTTTGTTTGGAAAGGATTGGTTTTGTGCATATTCAGAAACATTTAAATGCAGCTRCCTTCTTGCTTATAGTTTGCCTCGTTTTTT--GGTTCCTAAGTGACCCAAAAGAAAATAATACTTGGGGGAGAAAAAATAACATTGCTCCTCCCTCCTCTACCAMTCAAGATTCTAGAAGGTGGCCCTGCACTTTGCATGAATGGGGGACCTAGGAACRAGAACAGGGGTGTAGCCGACTGCCTATCTGTGCACGGGAGCCCATGCTACTGCTGTCATACCCGTGTGCCCGCCTTGATGTTACACAGGTTACAAGCCCTGCGACCCCCAGGTAATY
scriptus_SL       AAGCATGCCCTGGTTGAAGCAGACATTGGCATCCAGGCAGAGCGGGTGAGAGGTGTCAACGCTTCTGCCCAGAAGTTCGCAACCGATGGGGAAGGTAAGGATGGACCGACCCCGACGGTACCTCCTCATCACCAGAGACCCGTCTCTAGAGACTTGGATGAGCTATGTGTGGTAGTGCAGCCTTGAAAGGTACCAGCCATTTGTGGGTTCCCAGT-------------------------------AGGGTGGCCTTCTGAACACTTTTAACTCGTTCTTACTTTTCTGAAATGGACCTATCTTTCCCTTTAGTACTGAAGTGCTACTTGCTTATGTTGGGCA-GTGAACTTTGCCAGAGCACACTCTGCACACCCACTGCCTGGCATGGCTCTCTTGGCTTTCACACCTGGTCGTGCAGATATTTTTTCTAAGTTTGTTTGGAAAGGATTGGTTTTGTGCATATTCAGAAACATTTAAATGCAGCTGCCTTCTTGCTTATAGTTTGCCTCGTTTTTT--GGTTCCTAAGTGACCCAAAAGAAAATAATACTTGGGGGAGAAAAAATAACATTGCTCCTCCCTCCTCTACCAATCAAGATTCTAGAAGGTGGCCCTGCACTTTGCATGAATGGGGGACCTAGGAACGAGAACAGGGGTGTAGCCGACTGCCTATCTGTGCACGGGAGCCCATGCTACTGCTGTCATACCCGTGTGCCCGCCTTGATGTTACACAGGTTACAAGCCCTGCGACCCCCAGGTAATC
LKudu1		  AAGCATGCCCTGGTTGAAGCAGACATTGGCATCCAGGCAGAGCGGGTGAGAGGTGTCAACGCTTCTGCCCAGAAGTTCGCAACCGATGGGGAAGGTAAGGATGGACCGACCCCGACGGTACCTCCTCATCACCAGAGGCCCGTCTCTAGAGACTTGGATGAGCTATGTGTGGTAGTGCAGCCTTGAAAGGTACCAGCCATTTGTGGGTTCCCAGTGGGCCGTGTTGGGGATATAACATGATGCTGTAGGGTGGCCTTCCAAACACTTTTAACTTGTTCTTACTTTTCTGAAATGGACCTATCTTTCCCTTCAGTACCGAAATGCTACTTGCTTATGTTGGGCA-GTGAACTTTGCCAGACCACACTCTGCACACTCACTGCTTGGCATGGCTCTCTTAGCTTTCACACCTGGTCGTGCACATATTTGTTCTAAGTTTGTTTGGAAAGGATTGGTTTTGTGCATATTCAGAAACATTTAAATGCAGCTGCATTCTTGCTTATAGTTTGCCTCGTTTTTT--GGTTCCTAAGTGACCCAAAAGAAAATAATACTTGGGGGAAAAAAAATAACATTGCTCCTCCCTCCTCTACCAGTCAAGATTCTAGAAGGTGGCCCTGCACTTTGCATGAATGGGGGACCTAGGAACGAGAACAGGGGTGTAGCCGACTGCCTATCTGTGCACAGGAGCCCATGCTACTGCTGTCACACCCGTGTGCCCGCCTTGATGTTACACAGGTTACAAGCCCTGCGACCCCCAGGTAATC
;
END;


##TH
#NEXUS 
Begin data;
 Dimensions ntax=29 nchar=663;
 Format datatype=dna missing=? gap=-;
 Matrix
Angola_B14201     CTAACCATCAACACCACCATCTGTGCTGGATATTGTATGACACGGGTACGTAGTGCATTTCAGTTCTTTTAGCTGAAAATTAGATAAACCTAGACCCAGTCCTTTTCTATCCAGAAAGAAAATGAGATAAACCACAACCTCATTTCCAAAATCTAATGCTTGTTGGCTCTGTAGAGGTAGAGTGCACAGGTTACAGTGTATACTCGGCACAGTGGACACAGATAACTGTTTGTAACAGATTTTTTCAAAATTTATTTAAATGGCATATTGGTCGCATGATGTAAGATGAAAGAGAGGAAGTGTCACTTTTATCTCTACGGGATTTAGTGTGGATATATTAAGTTGCCATTGGGAAATGGAATTAAAGAATCCTCCTTGAGTCCTATTTATGACAAAATAATATGTTAATTAATTTTTATATGTTTCCATTACTATATATTTTCTAAACTCCTATCGCATTATGCTCCTTTTAAATTCTTTCCTCAGGATGTCAATGGCAAGCTGTTTCTTCCCAAATATGCCCTGTCTCAGGATGTCTGTACATACAGAGACTTCATGTACAAGACTGCAGAAATACCAGGATGCCCACGCCATGTTACTCCTTATTTCTCCTACCCAGTGGCTATAAGCTGTAAGTGTGGCAAGTGTAATACTGACTATAGT
B.taurus1         CTAACCATCAACACCACCATCTGTGCTGGATATTGTATGACACGGGTACGTAGTGCATTTCAGTTCTTTTAGCTGAAAATTAGATAAACCTAGACCCAGTCCTTTTCTATCCAGAAAGAAAATGAGATAAACCACAACCTCATTTCCAAAATCTAATTCTTGTTGGCTCTGTAGAGGTAGAGTGCACAGGTTACAGTGTATACTCAGCACAGTGGACACAGATAACTGTTTGTAACAGCTTTTTCCAAAATTTATTTAAATGGCATATTGGTCGCATGATATAAGATGAAAGAGAGGGAGTGTCACTTTTATCTCAACAGGGTTTAGTGTGGATATATTAAGTTGGCATTGGGAAATGGAACTAAAGAATCCTCCTCGAGTCCTATTTATGACAAAATA--ATGTTAATTAATTTTTATCTGTTTCCATTACTATATATTTTCTAAAGTCCTATCGCATTATGCTCCTTTTAAATTCTTTCCTCAGGATGTCAACGGCAAGCTGTTTCTTCCCAAATATGCCCTGTCTCAGGATGTGTGTACATACAGAGACTTCATGTACAAGACTGCAGAAATACCAGGATGCCCACGCCATGTTACTCCTTATTTCTCCTACCCGGTAGCTATAAGCTGTAAGTGTGGCAAGTGTAATACTGACTATAGT
LowerVolta_GH4850 CTAACCATCAACACCACCATCTGTGCTGGATATTGTATGACACGGGTACGTAGTGCATTTCAGTTCTTTTAGCTGAAAATTAGATAAACCTAGACCCAGTCCTTTTCTATCCAGAAAGAAAATGAGATAAACCACAACCTCATTTCCAAAATCTAATGCTTGTTGGCTCTGTAGAGGTAGAGTGCACAGGTTACAGTGTATACTCGGCACAGTGGACACAGATAACTGTTTGTAACAGATTTTTTCAAAATTTATTTAAATGGCATATTGGTCGCATGATGTAAGATGAAAGAGAGGAAGTGTCACTTTTATCTCTACGGGATTTAGTGTGGATATATTAAGTTGCCATTGGGAAATGGAATTAAAGAATCCTCCTTGAGTCCTATTTATGACAAAATAATATGTTAATTAATTTTTATATGTTTCCATTACTATATATTTTCTAAACTCCTATCGCATTATGCTCCTTTTAAATTCTTTCCTCAGGATGTCAATGGCAAGCTGTTTCTTCCCAAATATGCCCTGTCTCAGGATGTCTGTACATACAGAGACTTCATGTACAAGACTGCAGAAATACCAGGATGCCCACGCCATGTTACTCCTTATTTCTCCTACCCGGTGGCTATAAGCTGTAAGTGTGGCAAGTGTAATACTGACTATAGT
Luangwa_17002     CTAACCATCAACACCACCATCTGTGCTGGATATTGTATGACACGGGTACGTAGTGCATTTCAGTTCTTTTAGCTGAAAATTAGATAAACCTAGACCCAGTCCTTTTCTATCCAGAAAGAAAATGAGATAAACCACAACCTCATTTCCAAAATCTAATGCTTGTTGGCTCTGTAGAGGTAGAGTGCACAGGTTACAGTGTATACTCGGCACAGTGGACACAGATAACTGTTTGTAACAGATTTTTTCAAAATTTATTTAAATGGCATATTGGTCGCATGATGTAAGATGAAAGAGAGGAAGTGTCACTTTTATCTCTACGGGATTTAGTGTGGATATATTAAGTTGCCATTGGGAAATGGAATTAAAGAATCCTCCTTGAGTCCTATTTATGACAAAATAATATGTTAATTAATTTTTATATGTTTCCATTACTATATATTTTCTAAACTCCTATCGCATTATGCTCCTTTTAAATTCTTTCCTCAGGATGTCAATGGCAAGCTGTTTCTTCCCAAATATGCCCTGTCTCAGGATGTCTGTACATACAGAGACTTCATGTACAAGACTGCAGAAATACCAGGATGCCCACGCCATGTTACTCCTTATTTCTCCTACCCAGTGGCTATAAGCTGTAAGTGTGGCAAGTGTAATACTGACTATAGT
Niger_L26342      CTAACCATCAACACCACCATCTGTGCTGGATATTGTATGACACGGGTACGTAGTGCATTTCAGTTCTTTTAGCTGAAAATTAGATAAACCTAGACCCAGTCCTTTTCTATCCAGAAAGAAAATGAGATAAACCACAACCTCATTTCCAAAATCTAATGCTTGTTGGCTCTGTAGAGGTAGAGTGCACAGGTTACAGTGTATACTCGGCACAGTGGACACAGATAACTGTTTGTAACAGATTTTTTCAAAATTTATTTAAATGGCATATTGGTCGCATGATGTAAGATGAAAGAGAGGAAGTGTCACTTTTATCTCTACGGGATTTAGTGTGGATATATTAAGTTGCCATTGGGAAATGGAATTAAAGAATCCTCCTTGAGTCCTATTTATGACAAAATAATATGTTAATTAATTTTTATATGTTTCCATTACTATATATTTTCTAAACTCCTATCGCATTATGCTCCTTTTAAATTCTTTCCTCAGGATGTCAAYGGCAAGCTGTTTCTTCCCAAATATGCCCTGTCTCAGGATGTCTGTACATACAGAGACTTCATGTACAAGACTGCAGAAATACCAGGATGCCCACGCCATGTTACTCCTTATTTCTCCTACCCGGTGGCTATAAGCTGTAAGTGTGGCAAGTGTAATACTGACTATAGT
delame2	          CTAACCATCAACACCACCATCTGTGCTGGATATTGTATGACACGGGTACGTAGTGCATTTCAGTTCTTTTAGCTGAAAATTAGATAAACCTAGACCCAGTCCTTTTCTATCCAGAAAGAAAATGAGATAAACCACAACCTCATTTCCAAAATCTAATGCTTGTTGGCTCTGTAGAGGTAGAGTGCACAGGTTACAGTGTATACTCGGCACAGTGGACACAGATAACTGTTTGTAACAGATTTTTTCAAAATTTATTTAAATGGCATATTGGTCGCATGATGTAAGATGAAAGAGAGGAAGTGTCACTTTTATCTCTACGGGATTTAGTGTGGATATATTAAGTTGCCATTGGGAAATGGAATTAAAGAATCCTCCTTGAGTCCTATTTATGACAAAATAATATGTTAATTAATTTTTATATGTTTCCATTACTATATATTTTCTAAACTCCTATCGCATTATGCTCCTTTTAAATTCTTTCCTCAGGATGTCAATGGCAAGCTGTTTCTTCCCAAATATGCCCTGTCTCAGGATGTCTGTACATACAGAGACTTCATGTACAAGACTGCAGAAATACCAGGATGCCCACGCCATGTTACTCCTTATTTCTCCTACCCAGTGGCTATAAGCTGTAAGTGTGGCAAGTGTAATACTGACTATAGT
T.scriptus2       CTAACCATCAACACCACCATCTGTGCTGGATATTGTATGACACGGGTACGTAGTGCATTTCAGTTCTTTTAGCTGAAAATTAGATAAACCTAGACCCAGTCCTTTTCTATCCAGAAAGAAAATGAGATAAACCACAACCTCATTTCCAAAATCTAATGCTTGTTGGCTCTGTAGAGGTAGAGTGCACAGGTTACAGTGTATACTCGGCACAGTGGACACAGATAACTGTTTGTAACAGATTTTTTCAAAATTTATTTAAATGGCATATTGGTCGCATGATGTAAGATGAAAGAGAGGAAGTGTCACTTTTATCTCTACGGGATTTAGTGTGGATATATTAAGTTGCCATTGGGAAATGGAATTAAAGAATCCTCCTTGAGTCCTATTTATGACAAAATAATATGTTAATTAATTTTTATATGTTTCCATTACTATATATTTTCTAAACTCCTATCGCATTATGCTCCTTTTAAATTCTTTCCTCAGGATGTCAATGGCAAGCTGTTTCTTCCCAAATATGCCCTGTCTCAGGATGTCTGTACATACAGAGACTTCATGTACAAGACTGCAGAAATACCAGGATGCCCACGCCATGTTACTCCTTATTTCTCCTACCCAGTGGCTATAAGCTGTAAGTGTGGCAAGTGTAATACTGACTATAGT
UpperVolta_GH6336 CTAACCATCAACACCACCATCTGTGCTGGATATTGTATGACACGGGTACGTAGTGCATTTCAGTTCTTTTAGCTGAAAATTAGATAAACCTAGACCCAGTCCTTTTCTATCCAGAAAGAAAATGAGATAAACCACAACCTCATTTCCAAAATCTAATGCTTGTTGGCTCTGTAGAGGTAGAGTGCACAGGTTACAGTGTATACTCGGCACAGTGGACACAGATAACTGTTTGTAACAGATTTTTTCAAAATTTATTTAAATGGCATATTGGTCGCATGATGTAAGATGAAAGAGAGGAAGTGTCACTTTTATCTCTACGGGATTTAGTGTGGATATATTAAGTTGCCATTGGGAAATGGAATTAAAGAATCCTCCTTGAGTCCTATTTATGACAAAATAATATGTTAATTAATTTTTATATGTTTCCATTACTATATATTTTCTAAACTCCTATCGCATTATGCTCCTTTTAAATTCTTTCCTCAGGATGTCAATGGCAAGCTGTTTCTTCCCAAATATGCCCTGTCTCAGGATGTCTGTACATACAGAGACTTCATGTACAAGACTGCAGAAATACCAGGATGCCCACGCCATGTTACTCCTTATTTCTCCTACCCGGTGGCTATAAGCTGTAAGTGTGGCAAGTGTAATACTGACTATAGT
Zambezi_TE8       CTAACCATCAACACCACCATCTGTGCTGGATATTGTATGACACGGGTACGTAGTGCATTTCAGTTCTTTTAGCTGAAAATTAGATAAACCTAGACCCAGTCCTTTTCTATCCAGAAAGAAAATGAGATAAACCACAACCTCATTTCCAAAATCTAATGCTTGTTGGCTCTGTAGAGGTAGAGTGCACAGGTTACAGTGTATACTCGGCACAGTGGACACAGATAACTGTTTGTAACAGATTTTTTCAAAATTTATTTAAATGGCATATTGGTCGCATGATGTAAGATGAAAGAGAGGAAGTGTCACTTTTATCTCTACGGGATTTAGTGTGGATATATTAAGTTGCCATTGGGAAATGGAATTAAAGAATCCTCCTTGAGTCCTATTTATGACAAAATAATATGTTAATTAATTTTTATATGTTTCCATTACTATATATTTTCTAAACTCCTATCGCATTATGCTCCTTTTAAATTCTTTCCTCAGGATGTCAATGGCAAGCTGTTTCTTCCCAAATATGCCCTGTCTCAGGATGTCTGTACATACAGAGACTTCATGTACAAGACTGCAGAAATACCAGGATGCCCACGCCATGTTACTCCTTATTTCTCCTACCCAGTGGCTATAAGCTGTAAGTGTGGCAAGTGTAATACTGACTATAGT
Zambezi_Z06       CTAACCATCAACACCACCATCTGTGCTGGATATTGTATGACACGGGTACGTAGTGCATTTCAGTTCTTTTAGCTGAAAATTAGATAAACCTAGACCCAGTCCTTTTCTATCCAGAAAGAAAATGAGATAAACCACAACCTCATTTCCAAAATCTAATGCTTGTTGGCTCTGTAGAGGTAGAGTGCACAGGTTACAGTGTATACTCGGCACAGTGGACACAGATAACTGTTTGTAACAGATTTTTTCAAAATTTATTTAAATGGCATATTGGTCGCATGATGTAAGATGAAAGAGAGGAAGTGTCACTTTTATCTCTACGGGATTTAGTGTGGATATATTAAGTTGCCATTGGGAAATGGAATTAAAGAATCCTCCTTGAGTCCTATTTATGACAAAATAATATGTTAATTAATTTTTATATGTTTCCATTACTATATATTTTCTAAACTCCTATCKCATTATGCTCCTTTTAAATTCTTTCCTCAGGATGTCARTGGCAAGCTGTTTCTTCCCAAATATGCCCTGTCTCAGGATGTCTGTACATACAGAGACTTCATGTACAAGACTGCAGAAATACCAGGATGCCCACGCCATGTTACTCCTTATTTCTCCTACCCAGTGGCTATAAGCTGTAAGTGTGGCAAGTGTAATACTGACTATAGT
barkeri_S27       CTAACCATCAACACCACCATCTGTGCTGGATATTGTATGACACGGGTACGTAGTGCATTTCAGTTCTTTTAGCTGAAAATTAGATAAACCTAGACCCAGTCCTTTTCTATCCAGAAAGAAAATGAGATAAACCACAACCTCATTTCCAAAATCTAATGCTTGTTGGCTCTGTAGAGGTAGAGTGCACAGGTTACAGTGTATACTCGGCACAGTGGACACAGATAACTGTTKGTAACAGATTTTTTCAAAATTTATTTAAATGGCATATTGGTCGCATGATGTAAGATGAAAGAGAGGAAGTGTCACTTTTATCTCTACGGGATTTAGTGTGGATATATTAAGTTGCCATTGGGAAATGGAATTAAAGAATCCTCCTTGAGTCCTATTTATGACAAAATAATATGTTAATTAATTTTTATATGTTTCCATTACTATATATTTTCTAAACTCCTATCGCATTATGCTCCTTTTAAATTCTTTCCTCAGGATGTCAATGGCAAGCTGTTTCTTCCCAAATATGCCCTGTCTCAGGATGTCTGTACATACAGAGACTTCATGTACAAGACTGCAGAAATACCAGGATGCCCACGCCATGTTACTCCTTATTTCTCCTACCCAGTGGCTATAAGCTGTAAGTGTGGCAAGTGTAATACTGACTATAGT
bor_NN116         CTAACCATCAACACCACCATCTGTGCTGGATATTGTATGACACGGGTACGTAGTGCATTTCAGTTCTTTTAGCTGAAAATTAGATAAACCTAGACCCAGTCCTTTTCTATCCAGAAAGAAAATGAGATAAACCACAACCTCATTTCCAAAATCTAATGCTTGTTGGCTCTGTAGAGGTAGAGTGCACAGGTTACAGTGTATACTCGGCACAGTGGACACAGATAACTGTTTGTAACAGATTTTTTCAAAATTTATTTAAATGGCATATTGGTCGCATGATGTAAGATGAAAGAGAGGAAGTGTCACTTTTATCTCTACGGGATTTAGTGTGGATATATTAAGTTGCCATTGGGAAATGGAATTAAAGAATCCTCCTTGAGTCCTATTTATGACAAAATAATATGTTAATTAATTTTTATATGTTTCCATTACTATATATTTTCTAAACTCCTATCGCATTATGCTCCTTTTAAATTCTTTCCTCAGGATGTCAATGGCAAGCTGTTTCTTCCCAAATATGCCCTGTCTCAGGATGTCTGTACATACAGAGACTTCATGTACAAGACTGCAGAAATACCAGGATGCCCACGCCATGTTACTCCTTATTTCTCCTACCCAGTGGCTATAAGCTGTAAGTGTGGCAAGTGTAATACTGACTATAGT
dama_C159         CTAACCATCAACACCACCATCTGTGCTGGATATTGTATGACACGGGTACGTAGTGCATTTCAGTTCTTTTAGCTGAAAATTAGATAAACCTAGACCCAGTCCTTTTCTATCCAGAAAGAAAATGAGATAAACCACAACCTCATTTCCAAAATCTAATGCTTGTTGGCTCTGTAGAGGTAGAGTGCACAGGTTACAGTGTATACTCGGCACAGTGGACACAGATAACTGTTTGTAACAGATTTTTTCAAAATTTATTTAAATGGCATATTGGTCGCATGATGTAAGATGAAAGAGAGGAAGTGTCACTTTTATCTCTACGGGATTTAGTGTGGATATATTAAGTTGCCATTGGGAAATGGAATTAAAGAATCCTCCTTGAGTCCTATTTATGACAAAATAATATGTTAATTAATTTTTATATGTTTCCATTACTATATATTTTCTAAACTCCTATCGCATTATGCTCCTTTTAAATTCTTTCCTCAGGATGTCAATGGCAAGCTGTTTCTTCCCAAATATGCCCTGTCTCAGGATGTCTGTACATACAGAGACTTCATGTACAAGACTGCAGAAATACCAGGATGCCCACGCCATGTTACTCCTTATTTCTCCTACCCAGTGGCTATAAGCTGTAAGTGTGGCAAGTGTAATACTGACTATAGT
decula_DDF1       CTAACCATCAACACCACCATCTGTGCTGGATATTGTATGACACGGGTACGTAGTGCATTTCAGTTCTTTTAGCTGAAAATTAGATAAACCTAGACCCAGTCCTTTTCTATCCAGAAAGAAAATGAGATAAACCACAACCTCATTTCCAAAATCTAATGCTTGTTGGCTCTGTAGAGGTAGAGTGCACAGGTTACAGTGTATACTCGGCACAGTGGACACAGATAACTGTTTGTAACAGATTTTTTCAAAATTTATTTAAATGGCATATTGGTCGCATGATGTAAGATGAAAGAGAGGAAGTGTCACTTTTATCTCTAYGGGATTTAGTGTGGATATATTAAGTTGCCATTGGGAAATGGAATTAAAGAATCCTCCTTGAGTCCTATTTATGACAAAATAATATGTTAATTAATTTTTATATGTTTCCATTACTATATATTTTCTAAACTCCTATCGCATTATGCTCCTTTTAAATTCTTTCCTCAGGATGTCAATGGCAAGCTGTTTCTTCCCAAATATGCCCTGTCTCAGGATGTCTGTACATACAGAGACTTCATGTACAAGACTGCAGAAATACCAGGATGCCCACGCCATGTTACTCCTTATTTCTCCTACCCGGTGGCTATAAGCTGTAAGTGTGGCAAGTGTAATACTGACTATAGT
decula_DDF2       CTAACCATCAACACCACCATCTGTGCTGGATATTGTATGACACGGGTACGTAGTGCATTTCAGTTCTTTTAGCTGAAAATTAGATAAACCTAGACCCAGTCCTTTTCTATCCAGAAAGAAAATGAGATAAACCACAACCTCATTTCCAAAATCTAATGCTTGTTGGCTCTGTAGAGGTAGAGTGCACAGGTTACAGTGTATACTCGGCACAGTGGACACAGATAACTGTTTGTAACAGATTTTTTCAAAATTTATTTAAATGGCATATTGGTCGCATGATGTAAGATGAAAGAGAGGAAGTGTCACTTTTATCTCTAYGGGATTTAGTGTGGATATATTAAGTTGCCATTGGGAAATGGAATTAAAGAATCCTCCTTGAGTCCTATTTATGACAAAATAATATGTTAATTAATTTTTATATGTTTCCATTACTATATATTTTCTAAACTCCTATCGCATTATGCTCCTTTTAAATTCTTTCCTCAGGATGTCAATGGCAAGCTGTTTCTTCCCAAATATGCCCTGTCTCAGGATGTCTGTACATACAGAGACTTCATGTACAAGACTGCAGAAATACCAGGATGCCCACGCCATGTTACTCCTTATTTCTCCTACCCGGTGGCTATAAGCTGTAAGTGTGGCAAGTGTAATACTGACTATAGT
dianae_C329       CTAACCATCAACACCACCATCTGTGCTGGATATTGTATGACACGGGTACGTAGTGCATTTCAGTTCTTTTAGCTGAAAATTAGATAAACCTAGACCCAGTCCTTTTCTATCCAGAAAGAAAATGAGATAAACCACAACCTCATTTCCAAAATCTAATGCTTGTTGGCTCTGTAGAGGTAGAGTGCACAGGTTACAGTGTATACTCGGCACAGTGGACACAGATAACTGTTTGTAACAGATTTTTTCAAAATTTATTTAAATGGCATATTGGTCGCATGATGTAAGATGAAAGAGAGGAAGTGTCACTTTTATCTCTACGGGATTTAGTGTGGATATATTAAGTTGCCATTGGGAAATGGAATTAAAGAATCCTCCTTGAGTCCTATTTATGACAAAATAATATGTTAATTAATTTTTATATGTTTCCATTACTATATATTTTCTAAACTCCTATCGCATTATGCTCCTTTTAAATTCTTTCCTCAGGATGTCAATGGCAAGCTGTTTCTTCCCAAATATGCCCTGTCTCAGGATGTCTGTACATACAGAGACTTCATGTACAAGACTGCAGAAATACCAGGATGCCCACGCCATGTTACTCCTTATTTCTCCTACCCAGTGGCTATAAGCTGTAAGTGTGGCAAGTGTAATACTGACTATAGT
dodingae_U368     CTAACCATCAACACCACCATCTGTGCTGGATATTGTATGACACGGGTACGTAGTGCATTTCAGTTCTTTTAGCTGAAAATTAGATAAACCTAGACCCAGTCCTTTTCTATCCAGAAAGAAAATGAGATAAACCACAACCTCATTTCCAAAATCTAATGCTTGTTGGCTCTGTAGAGGTAGAGTGCACAGGTTACAGTGTATACTCGGCACAGTGGACACAGATAACTGTTTGTAACAGATTTTTTCAAAATTTATTTAAATGGCATATTGGTCGCATGATGTAAGATGAAAGAGAGGAAGTGTCACTTTTATCTCTACGGGATTTAGTGTGGATATATTAAGTTGCCATTGGGAAATGGAATTAAAGAATCCTCCTTGAGTCCTATTTATGACAAAATAATATGTTAATTAATTTTTATATGTTTCCATTACTATATATTTTCTAAACTCCTATCGCATTATGCTCCTTTTAAATTCTTTCCTCAGGATGTCAATGGCAAGCTGTTTCTTCCCAAATATGCCCTGTCTCAGGATGTCTGTACATACAGAGACTTCATGTACAAGACTGCAGAAATACCAGGATGCCCACGCCATGTTACTCCTTATTTCTCCTACCCRGTGGCTATAAGCTGTAAGTGTGGCAAGTGTAATACTGACTATAGT
fasciatus1_J34    CTAACCATCAACACCACCATCTGTGCTGGATATTGTATGACACGGGTACGTAGTGCATTTCAGTTCTTTTAGCTGAAAATTAGATAAACCTAGACCCAGTCCTTTTCTATCCAGAAAGAAAATGAGATAAACCACAACCTCATTTCCAAAATCTAATGCTTGTTGGCTCTGTAGAGGTAGAGTGCACAGGTTACAGTGTATACTCGGCACAGTGGACACAGATAACTGTTTGTAACAGATTTTTTCAAAATTTATTTAAATGGCATATTGGTCGCATGATGTAAGATGAAAGAGAGGAAGTGTCACTTTTATCTCTACGGGATTTAGTGTGGATATATTAAGTTGCCATTGGGAAATGGAATTAAAGAATCCTCCTTGAGTCCTATTTATGACAAAATAATATGTTAATTAATTTTTATATGTTTCCATTACTATATATTTTCTAAACTCCTATCGCATTATGCTCCTTTTAAATTCTTTCCTCAGGATGTCAATGGCAAGCTGTTTCTTCCCAAATATGCCCTGTCTCAGGATGTCTGTACATACAGAGACTTCATGTACAAGACTGCAGAAATACCAGGATGCCCACGCCATGTTACTCCTTATTTCTCCTACCCAGTGGCTATAAGCTGTAAGTGTGGCAAGTGTAATACTGACTATAGT
fasciatus2_J14    CTAACCATCAACACCACCATCTGTGCTGGATATTGTATGACACGGGTACGTAGTGCATTTCAGTTCTTTTAGCTGAAAATTAGATAAACCTAGACCCAGTCCTTTTCTATCCAGAAAGAAAATGAGATAAACCACAACCTCATTTCCAAAATCTAATGCTTGTTGGCTCTGTAGAGGTAGAGTGCACAGGTTACAGTGTATACTCGGCACAGTGGACACAGATAACTGTTTGTAACAGATTTTTTCAAAATTTATTTAAATGGCATATTGGTCGCATGATGTAAGATGAAAGAGAGGAAGTGTCACTTTTATCTCTACGGGATTTAGTGTGGATATATTAAGTTGCCATTGGGAAATGGAATTAAAGAATCCTCCTTGAGTCCTATTTATGACAAAATAATATGTTAATTAATTTTTATATGTTTCCATTACTATATATTTTCTAAACTCCTATCGCATTATGCTCCTTTTAAATTCTTTCCTCAGGATGTCAATGGCAAGCTGTTTCTTCCCAAATATGCCCTGTCTCAGGATGTCTGTACATACAGAGACTTCATGTACAAGACTGCAGAAATACCAGGATGCCCACGCCATGTTACTCCTTATTTCTCCTACCCAGTGGCTATAAGCTGTAAGTGTGGCAAGTGTAATACTGACTATAGT
delame1   	  CTAACCATCAACACCACCATCTGTGCTGGATATTGTATGACACGGGTACGTAGTGCATTTCAGTTCTTTTAGCTGAAAATTAGATAAACCTAGACCCAGTCCTTTTCTATCCAGAAAGAAAATGAGATAAACCACAACCTCATTTCCAAAATCTAATGCTTGTTGGCTCTGTAGAGGTAGAGTGCACAGGTTACAGTGTATACTCGGCACAGTGGACACAGATAACTGTTTGTAACAGATTTTTTCAAAATTTATTTAAATGGCATATTGGTCGCATGATGTAAGATGAAAGAGAGGAAGTGTCACTTTTATCTCTACGGGATTTAGTGTGGATATATTAAGTTGCCATTGGGAAATGGAATTAAAGAATCCTCCTTGAGTCCTATTTATGACAAAATAATATGTTAATTAATTTTTATATGTTTCCATTACTATATATTTTCTAAACTCCTATCGCATTATGCTCCTTTTAAATTCTTTCCTCAGGATGTCAATGGCAAGCTGTTTCTTCCCAAATATGCCCTGTCTCAGGATGTCTGTACATACAGAGACTTCATGTACAAGACTGCAGAAATACCAGGATGCCCACGCCATGTTACTCCTTATTTCTCCTACCCAGTGGCTATAAGCTGTAAGTGTGGCAAGTGTAATACTGACTATAGT
massaicus_Z10     CTAACCATCAACACCACCATCTGTGCTGGATATTGTATGACACGGGTACGTAGTGCATTTCAGTTCTTTTAGCTGAAAATTAGATAAACCTAGACCCAGTCCTTTTCTATCCAGAAAGAAAATGAGATAAACCACAACCTCATTTCCAAAATCTAATGCTTGTTGGCTCTGTAGAGGTAGAGTGCACAGGTTACAGTGTATACTCGGCACAGTGGACACAGATAACTGTTTGTAACAGATTTTTTCAAAATTTATTTAAATGGCATATTGGTCGCATGATGTAAGATGAAAGAGAGGAAGTGTCACTTTTATCTCTACGGGATTTAGTGTGGATATATTAAGTTGCCATTGGGAAATGGAATTAAAGAATCCTCCTTGAGTCCTATTTATGACAAAATAATATGTTAATTAATTTTTATATGTTTCCATTACTATATATTTTCTAAACTCCTATCGCATTATGCTCCTTTTAAATTCTTTCCTCAGGATGTCAATGGCAAGCTGTTTCTTCCCAAATATGCCCTGTCTCAGGATGTCTGTACATACAGAGACTTCATGTACAAGACTGCAGAAATACCAGGATGCCCACGCCATGTTACTCCTTATTTCTCCTACCCAGTGGCTATAAGCTGTAAGTGTGGCAAGTGTAATACTGACTATAGT
meneliki_AII30    CTAACCATCAACACCACCATCTGTGCTGGATATTGTATGACACGGGTACGTAGTGCATTTCAGTTCTTTTAGCTGAAAATTAGATAAACCTAGACCCAGTCCTTTTCTATCCAGAAAGAAAATGAGATAAACCACAACCTCATTTCCAAAATCTAATGCTTGTTGGCTCTGTAGAGGTAGAGTGCACAGGTTACAGTGTATACTCGGCACAGTGGACACAGATAACTGTTTGTAACAGATTTTTTCAAAATTTATTTAAATGGCATATTGGTCGCATGATGTAAGATGAAAGAGAGGAAGTGTCACTTTTATCTCTACGGGATTTAGTGTGGATATATTAAGTTGCCATTGGGAAATGGAATTAAAGAATCCTCCTTGAGTCCTATTTATGACAAAATAGTATGTTAATTAATTTTTATATGTTTCCATTACTATATATTTTCTAAACTCCTATYGCATTATGCTCCTTTTAAATTCTTTCCTCAGGATGTCAATGGCAAGCTGTTTCTTCCCAAATATGCCCTGTCTCAGGATGTCTGTACATACAGAGACTTCATGTACAAGACTGCAGAAATACCAGGATGCCCACGCCATGTTACTCCTTATTTCTCCTACCCAGTGGCTATAAGCTGTAAGTGTGGCAAGTGTAATACTGACTATAGT
meneliki_AII56    CTAACCATCAACACCACCATCTGTGCTGGATATTGTATGACACGGGTACGTAGTGCATTTCAGTTCTTTTAGCTGAAAATTAGATAAACCTAGACCCAGTCCTTTTCTATCCAGAAAGAAAATGAGATAAACCACAACCTCATTTCCAAAATCTAATGCTTGTTGGCTCTGTAGAGGTAGAGTGCACAGGTTACAGTGTATACTCGGCACAGTGGACACAGATAACTGTTTGTAACAGATTTTTTCAAAATTTATTTAAATGGCATATTGGTCGCATGATGTAAGATGAAAGAGAGGAAGTGTCACTTTTATCTCTACGGGATTTAGTGTGGATATATTAAGTTGCCATTGGGAAATGGAATTAAAGAATCCTCCTTGAGTCCTATTTATGACAAAATAGTATGTTAATTAATTTTTATATGTTTCCATTACTATATATTTTCTAAACTCCTATCGCATTATGCTCCTTTTAAATTCTTTCCTCAGGATGTCAATGGCAAGCTGTTTCTTCCCAAATATGCCCTGTCTCAGGATGTCTGTACATACAGAGACTTCATGTACAAGACTGCAGAAATACCAGGATGCCCACGCCATGTTACTCCTTATTTCTCCTACCCAGTGGCTATAAGCTGTAAGTGTGGCAAGTGTAATACTGACTATAGT
ornatus_Z07       CTAACCATCAACACCACCATCTGTGCTGGATATTGTATGACACGGGTACGTAGTGCATTTCAGTTCTTTTAGCTGAAAATTAGATAAACCTAGACCCAGTCCTTTTCTATCCAGAAAGAAAATGAGATAAACCACAACCTCATTTCCAAAATCTAATGCTTGTTGGCTCTGTAGAGGTAGAGTGCACAGGTTACAGTGTATACTCGGCACAGTGGACACAGATAACTGTTTGTAACAGATTTTTTCAAAATTTATTTAAATGGCATATTGGTCGCATGATGTAAGATGAAAGAGAGGAAGTGTCACTTTTATCTCTACGGGATTTAGTGTGGATATATTAAGTTGCCATTGGGAAATGGAATTAAAGAATCCTCCTTGAGTCCTATTTATGACAAAATAATATGTTAATTAATTTTTATATGTTTCCATTACTATATATTTTCTAAACTCCTATCGCATTATGCTCCTTTTAAATTCTTTCCTCAGGATGTCAATGGCAAGCTGTTTCTTCCCAAATATGCCCTGTCTCAGGATGTCTGTACATACAGAGACTTCATGTACAAGACTGCAGAAATACCAGGATGCCCACGCCATGTTACTCCTTATTTCTCCTACCCAGTGGCTATAAGCTGTAAGTGTGGCAAGTGTAATACTGACTATAGT
phaleratus_17820  CTAACCATCAACACCACCATCTGTGCTGGATATTGTATGACACGGGTACGTAGTGCATTTCAGTTCTTTTAGCTGAAAATTAGATAAACCTAGACCCAGTCCTTTTCTATCCAGAAAGAAAATGAGATAAACCACAACCTCATTTCCAAAATCTAATGCTTGTTGGCTCTGTAGAGGTAGAGTGCACAGGTTACAGTGTATACTCGGCACAGTGGACACAGATAACTGTTTGTAACAGATTTTTTCAAAATTTATTTAAATGGCATATTGGTCGCATGATGTAAGATGAAAGAGAGGAAGTGTCACTTTTATCTCTACGGGATTTAGTGTGGATATATTAAGTTGCCATTGGGAAATGGAATTAAAGAATCCTCCTTGAGTCCTATTTATGACAAAATAATATGTTAATTAATTTTTATATGTTTCYATTACTATATATTTTCTAAACTCCTATCGCATTATGCTCCTTTTAAATTCTTTCCTCAGGATGTCAATGGCAAGCTGTTTCTTCCCAAATATGCCCTGTCTCAGGATGTCTGTACATACAGAGACTTCATGTACAAGACTGCAGAAATACCAGGATGCCCACGCCATGTTACTCCTTATTTCTCCTACCCGGTGGCTATAAGCTGTAAGTGTGGCAAGTGTAATACTGACTATAGT
roualeyni_L12     CTAACCATCAACACCACCATCTGTGCTGGATATTGTATGACACGGGTACGTAGTGCATTTCAGTTCTTTTAGCTGAAAATTAGATAAACCTAGACCCAGTCCTTTTCTATCCAGAAAGAAAATGAGATAAACCACAACCTCATTTCCAAAATCTAATGCTTGTTGGCTCTGTAGAGGTAGAGTGCACAGGTTACAGTGTATACTCGGCACAGTGGACACAGATAACTGTTTGTAACAGATTTTTTCAAAATTTATTTAAATGGCATATTGGTCGCATGATGTAAGATGAAAGAGAGGAAGTGTCACTTTTATCTCTACGGGATTTAGTGTGGATATATTAAGTTGCCATTGGGAAATGGAATTAAAGAATCCTCCTTGAGTCCTATTTATGACAAAATAATATGTTAATTAATTTTTATATGTTTCCATTACTATATATTTTCTAAACTCCTATCGCATTATGCTCCTTTTAAATTCTTTCCTCAGGATGTCAATGGCAAGCTGTTTCTTCCCAAATATGCCCTGTCTCAGGATGTCTGTACATACAGAGACTTCATGTACAAGACTGCAGAAATACCAGGATGCCCACGCCATGTTACTCCTTATTTCTCCTACCCAGTGGCTATAAGCTGTAAGTGTGGCAAGTGTAATACTGACTATAGT
sylvaticus_EC04   CTAACCATCAACACCACCATCTGTGCTGGATATTGTATGACACGGGTACGTAGTGCATTTCAGTTCTTTTAGCTGAAAATTAGATAAACCTAGACCCAGTCCTTTTCTATCCAGAAAGAAAATGAGATAAACCACAACCTCATTTCCAAAATCTAATGCTTGTTGGCTCTGTAGAGGTAGAGTGCACAGGTTACAGTGTATACTCGGCACAGTGGACACAGATAACTGTTTGTAACAGATTTTTTCAAAATTTATTTAAATGGCATATTGGTCGCATGATGTAAGATGAAAGAGAGGAAGTGTCACTTTTATCTCTACGGGATTTAGTGTGGATATATTAAGTTGCCATTGGGAAATGGAATTAAAGAATCCTCCTTGAGTCCTATTTATGACAAAATAATATGTTAATTAATTTTTATATGTTTCCATTACTATATATTTTCTAAACTCCTATCGCATTATGCTCCTTTTAAATTCTTTCCTCAGGATGTCAATGGCAAGCTGTTTCTTCCCAAATATGCCCTGTCTCAGGATGTCTGTACATACAGAGACTTCATGTACAAGACTGCAGAAATACCAGGATGCCCACGCCATGTTACTCCTTATTTCTCCTACCCAGTGGCTATAAGCTGTAAGTGTGGCAAGTGTAATACTGACTATAGT
scriptus_SL       CTAACCATCAACACCACCATCTGTGCTGGATATTGTATGACACGGGTACGTAGTGCATTTCAGTTCTTTTAGCTGAAAATTAGATAAACCTAGACCCAGTCCTTTTCTATCCAGAAAGAAAATGAGATAAACCACAACCTCATTTCCAAAATCTAATGCTTGTTGGCTCTGTAGAGGTAGAGTGCACAGGTTACAGTGTATACTCGGCACAGTGGACACAGATAACTGTTTGTAACAGATTTTTTCAAAATTTATTTAAATGGCATATTGGTCGCATGATGTAAGATGAAAGAGAGGAAGTGTCACTTTTATCTCTACGGGATTTAGTGTGGATATATTAAGTTGCCATTGGGAAATGGAATTAAAGAATCCTCCTTGAGTCCTATTTATGACAAAATAATATGTTAATTAATTTTTATATGTTTCCATTACTATATATTTTCTAAACTCCTATCGCATTATGCTCCTTTTAAATTCTTTCCTCAGGATGTCAATGGCAAGCTGTTTCTTCCCAAATATGCCCTGTCTCAGGATGTCTGTACATACAGAGACTTCATGTACAAGACTGCAGAAATACCAGGATGCCCACGCCATGTTACTCCTTATTTCTCCTACCCGGTGGCTATAAGCTGTAAGTGTGGCAAGTGTAATACTGACTATAGT
LKudu1		  CTAACCATCAACACCACCATCTGTGCTGGATATTGTATGACACGGGTACGTAGTGCATTTCAGTTCTTTTAGCTGAAAATTAGATAAACCTAGACCCAGTCCTTTTCTATCCAGAAAGAAAATGAGATAAATCACAACCTCATTTCCAAAATCTAATGCTTGTTGGCTCTGTAGAGGTAGAGTGCACAGGTTACAGTGTATACTCGGCACAG-TGGACACAGATAACTGTTTGTAACAGATTT--TTTCAAAATTTATTTAAATGGCATATTGGTCGCATGATGTAAGATGAAAGAGAGGAAGTGTCACTTTTATCTCTACGGGATTTAGTGTGGATATATTAAGTTGCCATTGGGAAATGGAATTAAAGAATCCTCCTTGAGTCCTATTTATGACAAAATAATATGTTAATTAATTTTTATATGTTTCCATTACTATATATTTTCTAAACTCCTATCACATTATGCTCCTTTTAAATTCTTTCCTCAGGATGTCAACGCCAAGCTGTTTCTTCCCAAATATGCCCTGTCTCAGGATGTCTGTACATACAGAGACTTCATGTACAAGACTGCAGAAATACCAGGATGCCCACGCCATGTTACTCCTTATTTCTCCTACCCGGTAGCTATAAGCTGTAAGTGTGGCAAGTGTAATACTGACTAT
;
END;
